# Supplementary material for: A Randomized Controlled Trial Evaluating the Effects of a Probiotic Containing Lactobacillus helveticus R0052 and Bifidobacterium longum R0175 on Gastrointestinal Symptoms and Metabolomic Profiles in Female Dancers
Source: Int J Mol Sci. 2025 Jun 18;26(12):5823. doi: 10.3390/ijms26125823 (PMC12193121; doi:10.3390/ijms26125823)
Supplement: Supplementary file 1 [file ijms-26-05823-s001.zip]

Archive with 3 entries (3 files):
- 1 Group characteristics.xlsx
- 5 ROME IV, MD index.xlsx
- non targeted metabolome dancers.xlsx
