# Supplementary material for: A Randomized Controlled Trial Evaluating the Effects of a Probiotic Containing Lactobacillus helveticus R0052 and Bifidobacterium longum R0175 on Gastrointestinal Symptoms and Metabolomic Profiles in Female Dancers
Source: Int J Mol Sci. 2025 Jun 18;26(12):5823. doi: 10.3390/ijms26125823 (PMC12193121; doi:10.3390/ijms26125823)
Supplement: Supplementary file 1 [file ijms-26-05823-s001.zip › non targeted metabolome dancers.xlsx]

## Sheet: List1
Sample Name	Group	Time	Area	Retention Time	Formula	Precursor Mass	Component Name	Adduct / Charge
10B1	B	1	5151000	23.38	{298.12240}	297.116	(±)-Enterolactone (Microbiome)	[M-H]-
10B2	B	2	198400	23.38	{298.12240}	297.116	(±)-Enterolactone (Microbiome)	[M-H]-
11A1	A	1	2000000	23.39	{298.12240}	297.116	(±)-Enterolactone (Microbiome)	[M-H]-
11A2	A	2	2557000	23.39	{298.12240}	297.116	(±)-Enterolactone (Microbiome)	[M-H]-
12A1	A	1	4446000	23.39	{298.12240}	297.116	(±)-Enterolactone (Microbiome)	[M-H]-
12A2	A	2	9708000	23.39	{298.12240}	297.116	(±)-Enterolactone (Microbiome)	[M-H]-
13A1	A	1	27920	23.39	{298.12240}	297.116	(±)-Enterolactone (Microbiome)	[M-H]-
13A2	A	2	2091000	23.35	{298.12240}	297.116	(±)-Enterolactone (Microbiome)	[M-H]-
16A1	A	1	2780000	23.38	{298.12240}	297.116	(±)-Enterolactone (Microbiome)	[M-H]-
16A2	A	2	649500	23.39	{298.12240}	297.116	(±)-Enterolactone (Microbiome)	[M-H]-
18A1	A	1	3590000	23.38	{298.12240}	297.116	(±)-Enterolactone (Microbiome)	[M-H]-
18A2	A	2	7094000	23.38	{298.12240}	297.116	(±)-Enterolactone (Microbiome)	[M-H]-
1B1	B	1	1850000	23.4	{298.12240}	297.116	(±)-Enterolactone (Microbiome)	[M-H]-
1B2	B	2	1164000	23.39	{298.12240}	297.116	(±)-Enterolactone (Microbiome)	[M-H]-
21A1	A	1	1977000	23.39	{298.12240}	297.116	(±)-Enterolactone (Microbiome)	[M-H]-
21A2	A	2	4892000	23.37	{298.12240}	297.116	(±)-Enterolactone (Microbiome)	[M-H]-
22B1	B	1	2172000	23.38	{298.12240}	297.116	(±)-Enterolactone (Microbiome)	[M-H]-
22B2	B	2	2122000	23.38	{298.12240}	297.116	(±)-Enterolactone (Microbiome)	[M-H]-
2B1	B	1	10810000	23.39	{298.12240}	297.116	(±)-Enterolactone (Microbiome)	[M-H]-
2B2	B	2	3417000	23.39	{298.12240}	297.116	(±)-Enterolactone (Microbiome)	[M-H]-
3A1	A	1	2293000	23.4	{298.12240}	297.116	(±)-Enterolactone (Microbiome)	[M-H]-
3A2	A	2	1903000	23.38	{298.12240}	297.116	(±)-Enterolactone (Microbiome)	[M-H]-
4A1	A	1	1380000	23.37	{298.12240}	297.116	(±)-Enterolactone (Microbiome)	[M-H]-
4A2	A	2	926000	23.38	{298.12240}	297.116	(±)-Enterolactone (Microbiome)	[M-H]-
5B1	B	1	1099000	23.38	{298.12240}	297.116	(±)-Enterolactone (Microbiome)	[M-H]-
5B2	B	2	2522000	23.39	{298.12240}	297.116	(±)-Enterolactone (Microbiome)	[M-H]-
6A1	A	1	2030000	23.39	{298.12240}	297.116	(±)-Enterolactone (Microbiome)	[M-H]-
6A2	A	2	710500	23.4	{298.12240}	297.116	(±)-Enterolactone (Microbiome)	[M-H]-
7A1	A	1	2906000	23.38	{298.12240}	297.116	(±)-Enterolactone (Microbiome)	[M-H]-
7A2	A	2	4201000	23.4	{298.12240}	297.116	(±)-Enterolactone (Microbiome)	[M-H]-
8A1	A	1	1052000	23.37	{298.12240}	297.116	(±)-Enterolactone (Microbiome)	[M-H]-
8A2	A	2	605400	23.38	{298.12240}	297.116	(±)-Enterolactone (Microbiome)	[M-H]-
10B1	B	1	358900	23.38	{298.12161}	343.12	(±)-Enterolactone (Microbiome) FA	[M+FA-H]-
10B2	B	2	14670	23.38	{298.12161}	343.12	(±)-Enterolactone (Microbiome) FA	[M+FA-H]-
11A1	A	1	134600	23.39	{298.12161}	343.12	(±)-Enterolactone (Microbiome) FA	[M+FA-H]-
11A2	A	2	169700	23.39	{298.12161}	343.12	(±)-Enterolactone (Microbiome) FA	[M+FA-H]-
12A1	A	1	301000	23.39	{298.12161}	343.12	(±)-Enterolactone (Microbiome) FA	[M+FA-H]-
12A2	A	2	626100	23.39	{298.12161}	343.12	(±)-Enterolactone (Microbiome) FA	[M+FA-H]-
13A1	A	1	1955	23.52	{298.12161}	343.12	(±)-Enterolactone (Microbiome) FA	[M+FA-H]-
13A2	A	2	148700	23.36	{298.12161}	343.12	(±)-Enterolactone (Microbiome) FA	[M+FA-H]-
16A1	A	1	189000	23.38	{298.12161}	343.12	(±)-Enterolactone (Microbiome) FA	[M+FA-H]-
16A2	A	2	47890	23.39	{298.12161}	343.12	(±)-Enterolactone (Microbiome) FA	[M+FA-H]-
18A1	A	1	233300	23.38	{298.12161}	343.12	(±)-Enterolactone (Microbiome) FA	[M+FA-H]-
18A2	A	2	515900	23.38	{298.12161}	343.12	(±)-Enterolactone (Microbiome) FA	[M+FA-H]-
1B1	B	1	129300	23.4	{298.12161}	343.12	(±)-Enterolactone (Microbiome) FA	[M+FA-H]-
1B2	B	2	88210	23.39	{298.12161}	343.12	(±)-Enterolactone (Microbiome) FA	[M+FA-H]-
21A1	A	1	136100	23.39	{298.12161}	343.12	(±)-Enterolactone (Microbiome) FA	[M+FA-H]-
21A2	A	2	330300	23.38	{298.12161}	343.12	(±)-Enterolactone (Microbiome) FA	[M+FA-H]-
22B1	B	1	145600	23.38	{298.12161}	343.12	(±)-Enterolactone (Microbiome) FA	[M+FA-H]-
22B2	B	2	147600	23.38	{298.12161}	343.12	(±)-Enterolactone (Microbiome) FA	[M+FA-H]-
2B1	B	1	726000	23.39	{298.12161}	343.12	(±)-Enterolactone (Microbiome) FA	[M+FA-H]-
2B2	B	2	240400	23.39	{298.12161}	343.12	(±)-Enterolactone (Microbiome) FA	[M+FA-H]-
3A1	A	1	156800	23.4	{298.12161}	343.12	(±)-Enterolactone (Microbiome) FA	[M+FA-H]-
3A2	A	2	121600	23.38	{298.12161}	343.12	(±)-Enterolactone (Microbiome) FA	[M+FA-H]-
4A1	A	1	99000	23.37	{298.12161}	343.12	(±)-Enterolactone (Microbiome) FA	[M+FA-H]-
4A2	A	2	67220	23.38	{298.12161}	343.12	(±)-Enterolactone (Microbiome) FA	[M+FA-H]-
5B1	B	1	76690	23.38	{298.12161}	343.12	(±)-Enterolactone (Microbiome) FA	[M+FA-H]-
5B2	B	2	177000	23.39	{298.12161}	343.12	(±)-Enterolactone (Microbiome) FA	[M+FA-H]-
6A1	A	1	137000	23.39	{298.12161}	343.12	(±)-Enterolactone (Microbiome) FA	[M+FA-H]-
6A2	A	2	53370	23.4	{298.12161}	343.12	(±)-Enterolactone (Microbiome) FA	[M+FA-H]-
7A1	A	1	195200	23.38	{298.12161}	343.12	(±)-Enterolactone (Microbiome) FA	[M+FA-H]-
7A2	A	2	280700	23.4	{298.12161}	343.12	(±)-Enterolactone (Microbiome) FA	[M+FA-H]-
8A1	A	1	72900	23.37	{298.12161}	343.12	(±)-Enterolactone (Microbiome) FA	[M+FA-H]-
8A2	A	2	45030	23.38	{298.12161}	343.12	(±)-Enterolactone (Microbiome) FA	[M+FA-H]-
10B1	B	1	1675	22.95	{272.06923}	271.063	(±)-Naringenin (Microbiome)	[M-H]-
10B2	B	2	746.7	22.95	{272.06923}	271.063	(±)-Naringenin (Microbiome)	[M-H]-
11A1	A	1	6320	22.95	{272.06923}	271.063	(±)-Naringenin (Microbiome)	[M-H]-
11A2	A	2	36040	22.95	{272.06923}	271.063	(±)-Naringenin (Microbiome)	[M-H]-
12A1	A	1	1124	22.97	{272.06923}	271.063	(±)-Naringenin (Microbiome)	[M-H]-
12A2	A	2	4244	22.96	{272.06923}	271.063	(±)-Naringenin (Microbiome)	[M-H]-
13A1	A	1	51970	22.96	{272.06923}	271.063	(±)-Naringenin (Microbiome)	[M-H]-
13A2	A	2	5131000	22.92	{272.06923}	271.063	(±)-Naringenin (Microbiome)	[M-H]-
16A1	A	1	29480	22.95	{272.06923}	271.063	(±)-Naringenin (Microbiome)	[M-H]-
16A2	A	2	1016	22.96	{272.06923}	271.063	(±)-Naringenin (Microbiome)	[M-H]-
18A1	A	1	4749	22.95	{272.06923}	271.063	(±)-Naringenin (Microbiome)	[M-H]-
18A2	A	2	3731	23.17	{272.06923}	271.063	(±)-Naringenin (Microbiome)	[M-H]-
1B1	B	1	1813	22.96	{272.06923}	271.063	(±)-Naringenin (Microbiome)	[M-H]-
1B2	B	2	1165	23.45	{272.06923}	271.063	(±)-Naringenin (Microbiome)	[M-H]-
21A1	A	1	729.2	22.97	{272.06923}	271.063	(±)-Naringenin (Microbiome)	[M-H]-
21A2	A	2	7119	22.95	{272.06923}	271.063	(±)-Naringenin (Microbiome)	[M-H]-
22B1	B	1	1289	22.94	{272.06923}	271.063	(±)-Naringenin (Microbiome)	[M-H]-
22B2	B	2	8213	22.95	{272.06923}	271.063	(±)-Naringenin (Microbiome)	[M-H]-
2B1	B	1	977.9	23.2	{272.06923}	271.063	(±)-Naringenin (Microbiome)	[M-H]-
2B2	B	2	1264	23.21	{272.06923}	271.063	(±)-Naringenin (Microbiome)	[M-H]-
3A1	A	1	1024	23.21	{272.06923}	271.063	(±)-Naringenin (Microbiome)	[M-H]-
3A2	A	2	667.3	23.19	{272.06923}	271.063	(±)-Naringenin (Microbiome)	[M-H]-
4A1	A	1	504.1	22.93	{272.06923}	271.063	(±)-Naringenin (Microbiome)	[M-H]-
4A2	A	2	4564	22.95	{272.06923}	271.063	(±)-Naringenin (Microbiome)	[M-H]-
5B1	B	1	5671000	22.95	{272.06923}	271.063	(±)-Naringenin (Microbiome)	[M-H]-
5B2	B	2	171700	22.95	{272.06923}	271.063	(±)-Naringenin (Microbiome)	[M-H]-
6A1	A	1	12330	22.96	{272.06923}	271.063	(±)-Naringenin (Microbiome)	[M-H]-
6A2	A	2	541.3	22.84	{272.06923}	271.063	(±)-Naringenin (Microbiome)	[M-H]-
7A1	A	1	2926	23.18	{272.06923}	271.063	(±)-Naringenin (Microbiome)	[M-H]-
7A2	A	2	2773	22.96	{272.06923}	271.063	(±)-Naringenin (Microbiome)	[M-H]-
8A1	A	1	613.7	22.93	{272.06923}	271.063	(±)-Naringenin (Microbiome)	[M-H]-
8A2	A	2	1320	22.96	{272.06923}	271.063	(±)-Naringenin (Microbiome)	[M-H]-
10B1	B	1	55480	15.92	{191.05810}	192.065	(2-Oxo-2,3-dihydro-1H-indol-3-yl)acetic acid (Microbiome)	[M+H]+
10B2	B	2	102400	16.05	{191.05810}	192.065	(2-Oxo-2,3-dihydro-1H-indol-3-yl)acetic acid (Microbiome)	[M+H]+
11A1	A	1	N/A	N/A	{191.05810}	192.065	(2-Oxo-2,3-dihydro-1H-indol-3-yl)acetic acid (Microbiome)	[M+H]+
11A2	A	2	25100	16.04	{191.05810}	192.065	(2-Oxo-2,3-dihydro-1H-indol-3-yl)acetic acid (Microbiome)	[M+H]+
12A1	A	1	34780	15.98	{191.05810}	192.065	(2-Oxo-2,3-dihydro-1H-indol-3-yl)acetic acid (Microbiome)	[M+H]+
12A2	A	2	5167	16.02	{191.05810}	192.065	(2-Oxo-2,3-dihydro-1H-indol-3-yl)acetic acid (Microbiome)	[M+H]+
13A1	A	1	137100	15.77	{191.05810}	192.065	(2-Oxo-2,3-dihydro-1H-indol-3-yl)acetic acid (Microbiome)	[M+H]+
13A2	A	2	28590	15.74	{191.05810}	192.065	(2-Oxo-2,3-dihydro-1H-indol-3-yl)acetic acid (Microbiome)	[M+H]+
16A1	A	1	292600	16.04	{191.05810}	192.065	(2-Oxo-2,3-dihydro-1H-indol-3-yl)acetic acid (Microbiome)	[M+H]+
16A2	A	2	57230	15.76	{191.05810}	192.065	(2-Oxo-2,3-dihydro-1H-indol-3-yl)acetic acid (Microbiome)	[M+H]+
18A1	A	1	42020	16.01	{191.05810}	192.065	(2-Oxo-2,3-dihydro-1H-indol-3-yl)acetic acid (Microbiome)	[M+H]+
18A2	A	2	33890	15.93	{191.05810}	192.065	(2-Oxo-2,3-dihydro-1H-indol-3-yl)acetic acid (Microbiome)	[M+H]+
1B1	B	1	78090	15.97	{191.05810}	192.065	(2-Oxo-2,3-dihydro-1H-indol-3-yl)acetic acid (Microbiome)	[M+H]+
1B2	B	2	247500	15.96	{191.05810}	192.065	(2-Oxo-2,3-dihydro-1H-indol-3-yl)acetic acid (Microbiome)	[M+H]+
21A1	A	1	5546	15.98	{191.05810}	192.065	(2-Oxo-2,3-dihydro-1H-indol-3-yl)acetic acid (Microbiome)	[M+H]+
21A2	A	2	2270	15.87	{191.05810}	192.065	(2-Oxo-2,3-dihydro-1H-indol-3-yl)acetic acid (Microbiome)	[M+H]+
22B1	B	1	53280	16.03	{191.05810}	192.065	(2-Oxo-2,3-dihydro-1H-indol-3-yl)acetic acid (Microbiome)	[M+H]+
22B2	B	2	93660	15.96	{191.05810}	192.065	(2-Oxo-2,3-dihydro-1H-indol-3-yl)acetic acid (Microbiome)	[M+H]+
2B1	B	1	272800	15.94	{191.05810}	192.065	(2-Oxo-2,3-dihydro-1H-indol-3-yl)acetic acid (Microbiome)	[M+H]+
2B2	B	2	49510	16	{191.05810}	192.065	(2-Oxo-2,3-dihydro-1H-indol-3-yl)acetic acid (Microbiome)	[M+H]+
3A1	A	1	78920	16	{191.05810}	192.065	(2-Oxo-2,3-dihydro-1H-indol-3-yl)acetic acid (Microbiome)	[M+H]+
3A2	A	2	90830	15.97	{191.05810}	192.065	(2-Oxo-2,3-dihydro-1H-indol-3-yl)acetic acid (Microbiome)	[M+H]+
4A1	A	1	36210	15.96	{191.05810}	192.065	(2-Oxo-2,3-dihydro-1H-indol-3-yl)acetic acid (Microbiome)	[M+H]+
4A2	A	2	138500	16.04	{191.05810}	192.065	(2-Oxo-2,3-dihydro-1H-indol-3-yl)acetic acid (Microbiome)	[M+H]+
5B1	B	1	31730	16.01	{191.05810}	192.065	(2-Oxo-2,3-dihydro-1H-indol-3-yl)acetic acid (Microbiome)	[M+H]+
5B2	B	2	76020	15.8	{191.05810}	192.065	(2-Oxo-2,3-dihydro-1H-indol-3-yl)acetic acid (Microbiome)	[M+H]+
6A1	A	1	77250	16.05	{191.05810}	192.065	(2-Oxo-2,3-dihydro-1H-indol-3-yl)acetic acid (Microbiome)	[M+H]+
6A2	A	2	179300	16	{191.05810}	192.065	(2-Oxo-2,3-dihydro-1H-indol-3-yl)acetic acid (Microbiome)	[M+H]+
7A1	A	1	5309	16.02	{191.05810}	192.065	(2-Oxo-2,3-dihydro-1H-indol-3-yl)acetic acid (Microbiome)	[M+H]+
7A2	A	2	155700	16.09	{191.05810}	192.065	(2-Oxo-2,3-dihydro-1H-indol-3-yl)acetic acid (Microbiome)	[M+H]+
8A1	A	1	24320	15.99	{191.05810}	192.065	(2-Oxo-2,3-dihydro-1H-indol-3-yl)acetic acid (Microbiome)	[M+H]+
8A2	A	2	47370	15.99	{191.05810}	192.065	(2-Oxo-2,3-dihydro-1H-indol-3-yl)acetic acid (Microbiome)	[M+H]+
10B1	B	1	214700	16.22	{191.05861}	190.052	(2-Oxo-2,3-dihydro-1H-indol-3-yl)acetic acid (Microbiome)	[M-H]-
10B2	B	2	396700	16.24	{191.05861}	190.052	(2-Oxo-2,3-dihydro-1H-indol-3-yl)acetic acid (Microbiome)	[M-H]-
11A1	A	1	4429	16.24	{191.05861}	190.052	(2-Oxo-2,3-dihydro-1H-indol-3-yl)acetic acid (Microbiome)	[M-H]-
11A2	A	2	71120	16.25	{191.05861}	190.052	(2-Oxo-2,3-dihydro-1H-indol-3-yl)acetic acid (Microbiome)	[M-H]-
12A1	A	1	114100	16.22	{191.05861}	190.052	(2-Oxo-2,3-dihydro-1H-indol-3-yl)acetic acid (Microbiome)	[M-H]-
12A2	A	2	11610	16.26	{191.05861}	190.052	(2-Oxo-2,3-dihydro-1H-indol-3-yl)acetic acid (Microbiome)	[M-H]-
13A1	A	1	470500	16.03	{191.05861}	190.052	(2-Oxo-2,3-dihydro-1H-indol-3-yl)acetic acid (Microbiome)	[M-H]-
13A2	A	2	91820	16.04	{191.05861}	190.052	(2-Oxo-2,3-dihydro-1H-indol-3-yl)acetic acid (Microbiome)	[M-H]-
16A1	A	1	1201000	16.22	{191.05861}	190.052	(2-Oxo-2,3-dihydro-1H-indol-3-yl)acetic acid (Microbiome)	[M-H]-
16A2	A	2	210700	16.05	{191.05861}	190.052	(2-Oxo-2,3-dihydro-1H-indol-3-yl)acetic acid (Microbiome)	[M-H]-
18A1	A	1	121200	16.21	{191.05861}	190.052	(2-Oxo-2,3-dihydro-1H-indol-3-yl)acetic acid (Microbiome)	[M-H]-
18A2	A	2	108100	16.21	{191.05861}	190.052	(2-Oxo-2,3-dihydro-1H-indol-3-yl)acetic acid (Microbiome)	[M-H]-
1B1	B	1	270300	16.22	{191.05861}	190.052	(2-Oxo-2,3-dihydro-1H-indol-3-yl)acetic acid (Microbiome)	[M-H]-
1B2	B	2	897700	16.24	{191.05861}	190.052	(2-Oxo-2,3-dihydro-1H-indol-3-yl)acetic acid (Microbiome)	[M-H]-
21A1	A	1	14030	16.25	{191.05861}	190.052	(2-Oxo-2,3-dihydro-1H-indol-3-yl)acetic acid (Microbiome)	[M-H]-
21A2	A	2	4317	16.27	{191.05861}	190.052	(2-Oxo-2,3-dihydro-1H-indol-3-yl)acetic acid (Microbiome)	[M-H]-
22B1	B	1	168600	16.28	{191.05861}	190.052	(2-Oxo-2,3-dihydro-1H-indol-3-yl)acetic acid (Microbiome)	[M-H]-
22B2	B	2	345900	16.24	{191.05861}	190.052	(2-Oxo-2,3-dihydro-1H-indol-3-yl)acetic acid (Microbiome)	[M-H]-
2B1	B	1	1054000	15.98	{191.05861}	190.052	(2-Oxo-2,3-dihydro-1H-indol-3-yl)acetic acid (Microbiome)	[M-H]-
2B2	B	2	171500	16.27	{191.05861}	190.052	(2-Oxo-2,3-dihydro-1H-indol-3-yl)acetic acid (Microbiome)	[M-H]-
3A1	A	1	271200	16.22	{191.05861}	190.052	(2-Oxo-2,3-dihydro-1H-indol-3-yl)acetic acid (Microbiome)	[M-H]-
3A2	A	2	294700	16.22	{191.05861}	190.052	(2-Oxo-2,3-dihydro-1H-indol-3-yl)acetic acid (Microbiome)	[M-H]-
4A1	A	1	116200	16.27	{191.05861}	190.052	(2-Oxo-2,3-dihydro-1H-indol-3-yl)acetic acid (Microbiome)	[M-H]-
4A2	A	2	488000	16.27	{191.05861}	190.052	(2-Oxo-2,3-dihydro-1H-indol-3-yl)acetic acid (Microbiome)	[M-H]-
5B1	B	1	80680	16.26	{191.05861}	190.052	(2-Oxo-2,3-dihydro-1H-indol-3-yl)acetic acid (Microbiome)	[M-H]-
5B2	B	2	271500	16.07	{191.05861}	190.052	(2-Oxo-2,3-dihydro-1H-indol-3-yl)acetic acid (Microbiome)	[M-H]-
6A1	A	1	261000	16.22	{191.05861}	190.052	(2-Oxo-2,3-dihydro-1H-indol-3-yl)acetic acid (Microbiome)	[M-H]-
6A2	A	2	764900	16.21	{191.05861}	190.052	(2-Oxo-2,3-dihydro-1H-indol-3-yl)acetic acid (Microbiome)	[M-H]-
7A1	A	1	15520	16.25	{191.05861}	190.052	(2-Oxo-2,3-dihydro-1H-indol-3-yl)acetic acid (Microbiome)	[M-H]-
7A2	A	2	514400	16.28	{191.05861}	190.052	(2-Oxo-2,3-dihydro-1H-indol-3-yl)acetic acid (Microbiome)	[M-H]-
8A1	A	1	71970	16.22	{191.05861}	190.052	(2-Oxo-2,3-dihydro-1H-indol-3-yl)acetic acid (Microbiome)	[M-H]-
8A2	A	2	174500	16.26	{191.05861}	190.052	(2-Oxo-2,3-dihydro-1H-indol-3-yl)acetic acid (Microbiome)	[M-H]-
10B1	B	1	13130	15.91	{191.05770}	214.046	(2-Oxo-2,3-dihydro-1H-indol-3-yl)acetic acid (Microbiome) Na+	[M+Na]+
10B2	B	2	25670	16.06	{191.05770}	214.046	(2-Oxo-2,3-dihydro-1H-indol-3-yl)acetic acid (Microbiome) Na+	[M+Na]+
11A1	A	1	1151	15.61	{191.05770}	214.046	(2-Oxo-2,3-dihydro-1H-indol-3-yl)acetic acid (Microbiome) Na+	[M+Na]+
11A2	A	2	7414	16.05	{191.05770}	214.046	(2-Oxo-2,3-dihydro-1H-indol-3-yl)acetic acid (Microbiome) Na+	[M+Na]+
12A1	A	1	5971	15.98	{191.05770}	214.046	(2-Oxo-2,3-dihydro-1H-indol-3-yl)acetic acid (Microbiome) Na+	[M+Na]+
12A2	A	2	1425	16.01	{191.05770}	214.046	(2-Oxo-2,3-dihydro-1H-indol-3-yl)acetic acid (Microbiome) Na+	[M+Na]+
13A1	A	1	29430	15.77	{191.05770}	214.046	(2-Oxo-2,3-dihydro-1H-indol-3-yl)acetic acid (Microbiome) Na+	[M+Na]+
13A2	A	2	6464	15.74	{191.05770}	214.046	(2-Oxo-2,3-dihydro-1H-indol-3-yl)acetic acid (Microbiome) Na+	[M+Na]+
16A1	A	1	51850	16.04	{191.05770}	214.046	(2-Oxo-2,3-dihydro-1H-indol-3-yl)acetic acid (Microbiome) Na+	[M+Na]+
16A2	A	2	20080	15.77	{191.05770}	214.046	(2-Oxo-2,3-dihydro-1H-indol-3-yl)acetic acid (Microbiome) Na+	[M+Na]+
18A1	A	1	11290	16.01	{191.05770}	214.046	(2-Oxo-2,3-dihydro-1H-indol-3-yl)acetic acid (Microbiome) Na+	[M+Na]+
18A2	A	2	10590	15.93	{191.05770}	214.046	(2-Oxo-2,3-dihydro-1H-indol-3-yl)acetic acid (Microbiome) Na+	[M+Na]+
1B1	B	1	21000	15.98	{191.05770}	214.046	(2-Oxo-2,3-dihydro-1H-indol-3-yl)acetic acid (Microbiome) Na+	[M+Na]+
1B2	B	2	21880	15.96	{191.05770}	214.046	(2-Oxo-2,3-dihydro-1H-indol-3-yl)acetic acid (Microbiome) Na+	[M+Na]+
21A1	A	1	1357	15.99	{191.05770}	214.046	(2-Oxo-2,3-dihydro-1H-indol-3-yl)acetic acid (Microbiome) Na+	[M+Na]+
21A2	A	2	N/A	N/A	{191.05770}	214.046	(2-Oxo-2,3-dihydro-1H-indol-3-yl)acetic acid (Microbiome) Na+	[M+Na]+
22B1	B	1	14870	16.04	{191.05770}	214.046	(2-Oxo-2,3-dihydro-1H-indol-3-yl)acetic acid (Microbiome) Na+	[M+Na]+
22B2	B	2	28750	15.96	{191.05770}	214.046	(2-Oxo-2,3-dihydro-1H-indol-3-yl)acetic acid (Microbiome) Na+	[M+Na]+
2B1	B	1	36490	15.94	{191.05770}	214.046	(2-Oxo-2,3-dihydro-1H-indol-3-yl)acetic acid (Microbiome) Na+	[M+Na]+
2B2	B	2	15920	16	{191.05770}	214.046	(2-Oxo-2,3-dihydro-1H-indol-3-yl)acetic acid (Microbiome) Na+	[M+Na]+
3A1	A	1	25480	16	{191.05770}	214.046	(2-Oxo-2,3-dihydro-1H-indol-3-yl)acetic acid (Microbiome) Na+	[M+Na]+
3A2	A	2	13210	15.97	{191.05770}	214.046	(2-Oxo-2,3-dihydro-1H-indol-3-yl)acetic acid (Microbiome) Na+	[M+Na]+
4A1	A	1	11980	15.96	{191.05770}	214.046	(2-Oxo-2,3-dihydro-1H-indol-3-yl)acetic acid (Microbiome) Na+	[M+Na]+
4A2	A	2	35580	16.05	{191.05770}	214.046	(2-Oxo-2,3-dihydro-1H-indol-3-yl)acetic acid (Microbiome) Na+	[M+Na]+
5B1	B	1	12200	16.01	{191.05770}	214.046	(2-Oxo-2,3-dihydro-1H-indol-3-yl)acetic acid (Microbiome) Na+	[M+Na]+
5B2	B	2	19790	15.8	{191.05770}	214.046	(2-Oxo-2,3-dihydro-1H-indol-3-yl)acetic acid (Microbiome) Na+	[M+Na]+
6A1	A	1	21860	16.05	{191.05770}	214.046	(2-Oxo-2,3-dihydro-1H-indol-3-yl)acetic acid (Microbiome) Na+	[M+Na]+
6A2	A	2	45330	16.01	{191.05770}	214.046	(2-Oxo-2,3-dihydro-1H-indol-3-yl)acetic acid (Microbiome) Na+	[M+Na]+
7A1	A	1	1217	15.99	{191.05770}	214.046	(2-Oxo-2,3-dihydro-1H-indol-3-yl)acetic acid (Microbiome) Na+	[M+Na]+
7A2	A	2	39150	16.1	{191.05770}	214.046	(2-Oxo-2,3-dihydro-1H-indol-3-yl)acetic acid (Microbiome) Na+	[M+Na]+
8A1	A	1	7476	15.98	{191.05770}	214.046	(2-Oxo-2,3-dihydro-1H-indol-3-yl)acetic acid (Microbiome) Na+	[M+Na]+
8A2	A	2	15140	15.99	{191.05770}	214.046	(2-Oxo-2,3-dihydro-1H-indol-3-yl)acetic acid (Microbiome) Na+	[M+Na]+
10B1	B	1	9388000	15.26	{166.06328}	165.057	(2RS)-2-(4-Hydroxyphenyl)propionic acid (Microbiome)	[M-H]-
10B2	B	2	5079000	14.67	{166.06328}	165.057	(2RS)-2-(4-Hydroxyphenyl)propionic acid (Microbiome)	[M-H]-
11A1	A	1	19740	14.66	{166.06328}	165.057	(2RS)-2-(4-Hydroxyphenyl)propionic acid (Microbiome)	[M-H]-
11A2	A	2	38580	14.74	{166.06328}	165.057	(2RS)-2-(4-Hydroxyphenyl)propionic acid (Microbiome)	[M-H]-
12A1	A	1	54920	14.58	{166.06328}	165.057	(2RS)-2-(4-Hydroxyphenyl)propionic acid (Microbiome)	[M-H]-
12A2	A	2	40040	14.67	{166.06328}	165.057	(2RS)-2-(4-Hydroxyphenyl)propionic acid (Microbiome)	[M-H]-
13A1	A	1	4523000	15.64	{166.06328}	165.057	(2RS)-2-(4-Hydroxyphenyl)propionic acid (Microbiome)	[M-H]-
13A2	A	2	11830000	15.47	{166.06328}	165.057	(2RS)-2-(4-Hydroxyphenyl)propionic acid (Microbiome)	[M-H]-
16A1	A	1	95700	14.62	{166.06328}	165.057	(2RS)-2-(4-Hydroxyphenyl)propionic acid (Microbiome)	[M-H]-
16A2	A	2	23990	15.29	{166.06328}	165.057	(2RS)-2-(4-Hydroxyphenyl)propionic acid (Microbiome)	[M-H]-
18A1	A	1	114000	15.64	{166.06328}	165.057	(2RS)-2-(4-Hydroxyphenyl)propionic acid (Microbiome)	[M-H]-
18A2	A	2	654800	15.05	{166.06328}	165.057	(2RS)-2-(4-Hydroxyphenyl)propionic acid (Microbiome)	[M-H]-
1B1	B	1	3280000	14.64	{166.06328}	165.057	(2RS)-2-(4-Hydroxyphenyl)propionic acid (Microbiome)	[M-H]-
1B2	B	2	67540	15.66	{166.06328}	165.057	(2RS)-2-(4-Hydroxyphenyl)propionic acid (Microbiome)	[M-H]-
21A1	A	1	200500	14.65	{166.06328}	165.057	(2RS)-2-(4-Hydroxyphenyl)propionic acid (Microbiome)	[M-H]-
21A2	A	2	23520	14.67	{166.06328}	165.057	(2RS)-2-(4-Hydroxyphenyl)propionic acid (Microbiome)	[M-H]-
22B1	B	1	97730	14.66	{166.06328}	165.057	(2RS)-2-(4-Hydroxyphenyl)propionic acid (Microbiome)	[M-H]-
22B2	B	2	37350	14.96	{166.06328}	165.057	(2RS)-2-(4-Hydroxyphenyl)propionic acid (Microbiome)	[M-H]-
2B1	B	1	6362000	15.86	{166.06328}	165.057	(2RS)-2-(4-Hydroxyphenyl)propionic acid (Microbiome)	[M-H]-
2B2	B	2	2351000	14.99	{166.06328}	165.057	(2RS)-2-(4-Hydroxyphenyl)propionic acid (Microbiome)	[M-H]-
3A1	A	1	1389000	14.87	{166.06328}	165.057	(2RS)-2-(4-Hydroxyphenyl)propionic acid (Microbiome)	[M-H]-
3A2	A	2	1375000	14.91	{166.06328}	165.057	(2RS)-2-(4-Hydroxyphenyl)propionic acid (Microbiome)	[M-H]-
4A1	A	1	2715000	14.76	{166.06328}	165.057	(2RS)-2-(4-Hydroxyphenyl)propionic acid (Microbiome)	[M-H]-
4A2	A	2	1643000	14.92	{166.06328}	165.057	(2RS)-2-(4-Hydroxyphenyl)propionic acid (Microbiome)	[M-H]-
5B1	B	1	1921000	14.66	{166.06328}	165.057	(2RS)-2-(4-Hydroxyphenyl)propionic acid (Microbiome)	[M-H]-
5B2	B	2	651400	15.61	{166.06328}	165.057	(2RS)-2-(4-Hydroxyphenyl)propionic acid (Microbiome)	[M-H]-
6A1	A	1	34840	14.66	{166.06328}	165.057	(2RS)-2-(4-Hydroxyphenyl)propionic acid (Microbiome)	[M-H]-
6A2	A	2	388900	15.02	{166.06328}	165.057	(2RS)-2-(4-Hydroxyphenyl)propionic acid (Microbiome)	[M-H]-
7A1	A	1	25820	14.68	{166.06328}	165.057	(2RS)-2-(4-Hydroxyphenyl)propionic acid (Microbiome)	[M-H]-
7A2	A	2	145800	14.71	{166.06328}	165.057	(2RS)-2-(4-Hydroxyphenyl)propionic acid (Microbiome)	[M-H]-
8A1	A	1	12950	14.62	{166.06328}	165.057	(2RS)-2-(4-Hydroxyphenyl)propionic acid (Microbiome)	[M-H]-
8A2	A	2	84760	14.68	{166.06328}	165.057	(2RS)-2-(4-Hydroxyphenyl)propionic acid (Microbiome)	[M-H]-
10B1	B	1	4328	23.08	{184.14603}	185.153	.gamma.-Undecalactone (NIST EL)	[M+H]+
10B2	B	2	1671	23.1	{184.14603}	185.153	.gamma.-Undecalactone (NIST EL)	[M+H]+
11A1	A	1	4677	23.11	{184.14603}	185.153	.gamma.-Undecalactone (NIST EL)	[M+H]+
11A2	A	2	2664	23.07	{184.14603}	185.153	.gamma.-Undecalactone (NIST EL)	[M+H]+
12A1	A	1	4704	23.07	{184.14603}	185.153	.gamma.-Undecalactone (NIST EL)	[M+H]+
12A2	A	2	3266	23.1	{184.14603}	185.153	.gamma.-Undecalactone (NIST EL)	[M+H]+
13A1	A	1	2282	23.1	{184.14603}	185.153	.gamma.-Undecalactone (NIST EL)	[M+H]+
13A2	A	2	N/A	N/A	{184.14603}	185.153	.gamma.-Undecalactone (NIST EL)	[M+H]+
16A1	A	1	1926	23.11	{184.14603}	185.153	.gamma.-Undecalactone (NIST EL)	[M+H]+
16A2	A	2	1686	23.08	{184.14603}	185.153	.gamma.-Undecalactone (NIST EL)	[M+H]+
18A1	A	1	N/A	N/A	{184.14603}	185.153	.gamma.-Undecalactone (NIST EL)	[M+H]+
18A2	A	2	4976	23.07	{184.14603}	185.153	.gamma.-Undecalactone (NIST EL)	[M+H]+
1B1	B	1	2551	23.08	{184.14603}	185.153	.gamma.-Undecalactone (NIST EL)	[M+H]+
1B2	B	2	838.3	23.08	{184.14603}	185.153	.gamma.-Undecalactone (NIST EL)	[M+H]+
21A1	A	1	22270	23.08	{184.14603}	185.153	.gamma.-Undecalactone (NIST EL)	[M+H]+
21A2	A	2	6017	23.09	{184.14603}	185.153	.gamma.-Undecalactone (NIST EL)	[M+H]+
22B1	B	1	3314	23.09	{184.14603}	185.153	.gamma.-Undecalactone (NIST EL)	[M+H]+
22B2	B	2	2969	23.05	{184.14603}	185.153	.gamma.-Undecalactone (NIST EL)	[M+H]+
2B1	B	1	4210	23.1	{184.14603}	185.153	.gamma.-Undecalactone (NIST EL)	[M+H]+
2B2	B	2	4254	23.1	{184.14603}	185.153	.gamma.-Undecalactone (NIST EL)	[M+H]+
3A1	A	1	3427	23.09	{184.14603}	185.153	.gamma.-Undecalactone (NIST EL)	[M+H]+
3A2	A	2	4636	23.08	{184.14603}	185.153	.gamma.-Undecalactone (NIST EL)	[M+H]+
4A1	A	1	772.7	23.05	{184.14603}	185.153	.gamma.-Undecalactone (NIST EL)	[M+H]+
4A2	A	2	2544	23.11	{184.14603}	185.153	.gamma.-Undecalactone (NIST EL)	[M+H]+
5B1	B	1	1863	23.08	{184.14603}	185.153	.gamma.-Undecalactone (NIST EL)	[M+H]+
5B2	B	2	N/A	N/A	{184.14603}	185.153	.gamma.-Undecalactone (NIST EL)	[M+H]+
6A1	A	1	N/A	N/A	{184.14603}	185.153	.gamma.-Undecalactone (NIST EL)	[M+H]+
6A2	A	2	2430	23.09	{184.14603}	185.153	.gamma.-Undecalactone (NIST EL)	[M+H]+
7A1	A	1	9301	23.08	{184.14603}	185.153	.gamma.-Undecalactone (NIST EL)	[M+H]+
7A2	A	2	1902	23.12	{184.14603}	185.153	.gamma.-Undecalactone (NIST EL)	[M+H]+
8A1	A	1	2801	23.08	{184.14603}	185.153	.gamma.-Undecalactone (NIST EL)	[M+H]+
8A2	A	2	6458	23.1	{184.14603}	185.153	.gamma.-Undecalactone (NIST EL)	[M+H]+
10B1	B	1	2772	16.77	{210.07486}	211.082	1,3,7-Trimethyluric acid	[M+H]+
10B2	B	2	752.1	16.8	{210.07486}	211.082	1,3,7-Trimethyluric acid	[M+H]+
11A1	A	1	9451	16.82	{210.07486}	211.082	1,3,7-Trimethyluric acid	[M+H]+
11A2	A	2	6834	16.81	{210.07486}	211.082	1,3,7-Trimethyluric acid	[M+H]+
12A1	A	1	16380	16.78	{210.07486}	211.082	1,3,7-Trimethyluric acid	[M+H]+
12A2	A	2	43150	16.8	{210.07486}	211.082	1,3,7-Trimethyluric acid	[M+H]+
13A1	A	1	1490	16.77	{210.07486}	211.082	1,3,7-Trimethyluric acid	[M+H]+
13A2	A	2	3556	16.78	{210.07486}	211.082	1,3,7-Trimethyluric acid	[M+H]+
16A1	A	1	10040	16.81	{210.07486}	211.082	1,3,7-Trimethyluric acid	[M+H]+
16A2	A	2	2410	16.76	{210.07486}	211.082	1,3,7-Trimethyluric acid	[M+H]+
18A1	A	1	4288	16.78	{210.07486}	211.082	1,3,7-Trimethyluric acid	[M+H]+
18A2	A	2	1120	16.78	{210.07486}	211.082	1,3,7-Trimethyluric acid	[M+H]+
1B1	B	1	3059	16.8	{210.07486}	211.082	1,3,7-Trimethyluric acid	[M+H]+
1B2	B	2	7206	16.78	{210.07486}	211.082	1,3,7-Trimethyluric acid	[M+H]+
21A1	A	1	1251	16.8	{210.07486}	211.082	1,3,7-Trimethyluric acid	[M+H]+
21A2	A	2	2116	16.81	{210.07486}	211.082	1,3,7-Trimethyluric acid	[M+H]+
22B1	B	1	3269	16.88	{210.07486}	211.082	1,3,7-Trimethyluric acid	[M+H]+
22B2	B	2	2118	16.81	{210.07486}	211.082	1,3,7-Trimethyluric acid	[M+H]+
2B1	B	1	239900	16.62	{210.07486}	211.082	1,3,7-Trimethyluric acid	[M+H]+
2B2	B	2	1468	16.81	{210.07486}	211.082	1,3,7-Trimethyluric acid	[M+H]+
3A1	A	1	1240	16.81	{210.07486}	211.082	1,3,7-Trimethyluric acid	[M+H]+
3A2	A	2	4839	16.79	{210.07486}	211.082	1,3,7-Trimethyluric acid	[M+H]+
4A1	A	1	6245	16.79	{210.07486}	211.082	1,3,7-Trimethyluric acid	[M+H]+
4A2	A	2	1189	16.84	{210.07486}	211.082	1,3,7-Trimethyluric acid	[M+H]+
5B1	B	1	1373	16.81	{210.07486}	211.082	1,3,7-Trimethyluric acid	[M+H]+
5B2	B	2	975.4	16.79	{210.07486}	211.082	1,3,7-Trimethyluric acid	[M+H]+
6A1	A	1	28100	16.83	{210.07486}	211.082	1,3,7-Trimethyluric acid	[M+H]+
6A2	A	2	22190	16.83	{210.07486}	211.082	1,3,7-Trimethyluric acid	[M+H]+
7A1	A	1	3167	16.75	{210.07486}	211.082	1,3,7-Trimethyluric acid	[M+H]+
7A2	A	2	3086	16.82	{210.07486}	211.082	1,3,7-Trimethyluric acid	[M+H]+
8A1	A	1	11340	16.79	{210.07486}	211.082	1,3,7-Trimethyluric acid	[M+H]+
8A2	A	2	5153	16.81	{210.07486}	211.082	1,3,7-Trimethyluric acid	[M+H]+
10B1	B	1	75700	16.83	{210.07580}	209.069	1,3,7-Trimethyluric Acid (Microbiome)	[M-H]-
10B2	B	2	11520	16.83	{210.07580}	209.069	1,3,7-Trimethyluric Acid (Microbiome)	[M-H]-
11A1	A	1	209500	16.84	{210.07580}	209.069	1,3,7-Trimethyluric Acid (Microbiome)	[M-H]-
11A2	A	2	140300	16.82	{210.07580}	209.069	1,3,7-Trimethyluric Acid (Microbiome)	[M-H]-
12A1	A	1	406000	16.84	{210.07580}	209.069	1,3,7-Trimethyluric Acid (Microbiome)	[M-H]-
12A2	A	2	1065000	16.84	{210.07580}	209.069	1,3,7-Trimethyluric Acid (Microbiome)	[M-H]-
13A1	A	1	32010	16.82	{210.07580}	209.069	1,3,7-Trimethyluric Acid (Microbiome)	[M-H]-
13A2	A	2	78820	16.82	{210.07580}	209.069	1,3,7-Trimethyluric Acid (Microbiome)	[M-H]-
16A1	A	1	192200	16.84	{210.07580}	209.069	1,3,7-Trimethyluric Acid (Microbiome)	[M-H]-
16A2	A	2	60370	16.83	{210.07580}	209.069	1,3,7-Trimethyluric Acid (Microbiome)	[M-H]-
18A1	A	1	105300	16.84	{210.07580}	209.069	1,3,7-Trimethyluric Acid (Microbiome)	[M-H]-
18A2	A	2	31640	16.84	{210.07580}	209.069	1,3,7-Trimethyluric Acid (Microbiome)	[M-H]-
1B1	B	1	183000	17.33	{210.07580}	209.069	1,3,7-Trimethyluric Acid (Microbiome)	[M-H]-
1B2	B	2	193200	16.84	{210.07580}	209.069	1,3,7-Trimethyluric Acid (Microbiome)	[M-H]-
21A1	A	1	31290	16.85	{210.07580}	209.069	1,3,7-Trimethyluric Acid (Microbiome)	[M-H]-
21A2	A	2	57740	16.85	{210.07580}	209.069	1,3,7-Trimethyluric Acid (Microbiome)	[M-H]-
22B1	B	1	92290	16.89	{210.07580}	209.069	1,3,7-Trimethyluric Acid (Microbiome)	[M-H]-
22B2	B	2	46590	16.86	{210.07580}	209.069	1,3,7-Trimethyluric Acid (Microbiome)	[M-H]-
2B1	B	1	42210	16.84	{210.07580}	209.069	1,3,7-Trimethyluric Acid (Microbiome)	[M-H]-
2B2	B	2	60980	16.86	{210.07580}	209.069	1,3,7-Trimethyluric Acid (Microbiome)	[M-H]-
3A1	A	1	21530	16.85	{210.07580}	209.069	1,3,7-Trimethyluric Acid (Microbiome)	[M-H]-
3A2	A	2	108700	16.82	{210.07580}	209.069	1,3,7-Trimethyluric Acid (Microbiome)	[M-H]-
4A1	A	1	171000	16.85	{210.07580}	209.069	1,3,7-Trimethyluric Acid (Microbiome)	[M-H]-
4A2	A	2	28820	16.85	{210.07580}	209.069	1,3,7-Trimethyluric Acid (Microbiome)	[M-H]-
5B1	B	1	28640	16.85	{210.07580}	209.069	1,3,7-Trimethyluric Acid (Microbiome)	[M-H]-
5B2	B	2	16090	16.85	{210.07580}	209.069	1,3,7-Trimethyluric Acid (Microbiome)	[M-H]-
6A1	A	1	624200	16.83	{210.07580}	209.069	1,3,7-Trimethyluric Acid (Microbiome)	[M-H]-
6A2	A	2	635200	16.83	{210.07580}	209.069	1,3,7-Trimethyluric Acid (Microbiome)	[M-H]-
7A1	A	1	78580	16.84	{210.07580}	209.069	1,3,7-Trimethyluric Acid (Microbiome)	[M-H]-
7A2	A	2	68570	16.86	{210.07580}	209.069	1,3,7-Trimethyluric Acid (Microbiome)	[M-H]-
8A1	A	1	281800	16.82	{210.07580}	209.069	1,3,7-Trimethyluric Acid (Microbiome)	[M-H]-
8A2	A	2	155100	16.86	{210.07580}	209.069	1,3,7-Trimethyluric Acid (Microbiome)	[M-H]-
10B1	B	1	23960	15.62	{196.05916}	197.066	1,7-Dimethyluric Acid (Microbiome)	[M+H]+
10B2	B	2	6645	15.63	{196.05916}	197.066	1,7-Dimethyluric Acid (Microbiome)	[M+H]+
11A1	A	1	5777	15.59	{196.05916}	197.066	1,7-Dimethyluric Acid (Microbiome)	[M+H]+
11A2	A	2	78250	15.58	{196.05916}	197.066	1,7-Dimethyluric Acid (Microbiome)	[M+H]+
12A1	A	1	160900	15.62	{196.05916}	197.066	1,7-Dimethyluric Acid (Microbiome)	[M+H]+
12A2	A	2	2105	15.58	{196.05916}	197.066	1,7-Dimethyluric Acid (Microbiome)	[M+H]+
13A1	A	1	23390	15.67	{196.05916}	197.066	1,7-Dimethyluric Acid (Microbiome)	[M+H]+
13A2	A	2	47490	15.65	{196.05916}	197.066	1,7-Dimethyluric Acid (Microbiome)	[M+H]+
16A1	A	1	236300	15.64	{196.05916}	197.066	1,7-Dimethyluric Acid (Microbiome)	[M+H]+
16A2	A	2	66290	15.67	{196.05916}	197.066	1,7-Dimethyluric Acid (Microbiome)	[M+H]+
18A1	A	1	50840	15.64	{196.05916}	197.066	1,7-Dimethyluric Acid (Microbiome)	[M+H]+
18A2	A	2	36020	15.59	{196.05916}	197.066	1,7-Dimethyluric Acid (Microbiome)	[M+H]+
1B1	B	1	10330	15.62	{196.05916}	197.066	1,7-Dimethyluric Acid (Microbiome)	[M+H]+
1B2	B	2	92240	15.62	{196.05916}	197.066	1,7-Dimethyluric Acid (Microbiome)	[M+H]+
21A1	A	1	25210	15.64	{196.05916}	197.066	1,7-Dimethyluric Acid (Microbiome)	[M+H]+
21A2	A	2	43420	15.61	{196.05916}	197.066	1,7-Dimethyluric Acid (Microbiome)	[M+H]+
22B1	B	1	1652	15.64	{196.05916}	197.066	1,7-Dimethyluric Acid (Microbiome)	[M+H]+
22B2	B	2	1724	15.61	{196.05916}	197.066	1,7-Dimethyluric Acid (Microbiome)	[M+H]+
2B1	B	1	94050	15.64	{196.05916}	197.066	1,7-Dimethyluric Acid (Microbiome)	[M+H]+
2B2	B	2	73770	15.6	{196.05916}	197.066	1,7-Dimethyluric Acid (Microbiome)	[M+H]+
3A1	A	1	27760	15.62	{196.05916}	197.066	1,7-Dimethyluric Acid (Microbiome)	[M+H]+
3A2	A	2	82620	15.64	{196.05916}	197.066	1,7-Dimethyluric Acid (Microbiome)	[M+H]+
4A1	A	1	51830	15.6	{196.05916}	197.066	1,7-Dimethyluric Acid (Microbiome)	[M+H]+
4A2	A	2	26150	15.63	{196.05916}	197.066	1,7-Dimethyluric Acid (Microbiome)	[M+H]+
5B1	B	1	22990	15.61	{196.05916}	197.066	1,7-Dimethyluric Acid (Microbiome)	[M+H]+
5B2	B	2	9945	15.67	{196.05916}	197.066	1,7-Dimethyluric Acid (Microbiome)	[M+H]+
6A1	A	1	646.9	15.59	{196.05916}	197.066	1,7-Dimethyluric Acid (Microbiome)	[M+H]+
6A2	A	2	30540	15.57	{196.05916}	197.066	1,7-Dimethyluric Acid (Microbiome)	[M+H]+
7A1	A	1	518.6	15.25	{196.05916}	197.066	1,7-Dimethyluric Acid (Microbiome)	[M+H]+
7A2	A	2	524.7	15.76	{196.05916}	197.066	1,7-Dimethyluric Acid (Microbiome)	[M+H]+
8A1	A	1	289400	15.63	{196.05916}	197.066	1,7-Dimethyluric Acid (Microbiome)	[M+H]+
8A2	A	2	83530	15.62	{196.05916}	197.066	1,7-Dimethyluric Acid (Microbiome)	[M+H]+
10B1	B	1	365500	15.75	{196.06068}	195.054	1,7-Dimethyluric Acid (Microbiome)	[M-H]-
10B2	B	2	55910	15.66	{196.06068}	195.054	1,7-Dimethyluric Acid (Microbiome)	[M-H]-
11A1	A	1	53850	15.64	{196.06068}	195.054	1,7-Dimethyluric Acid (Microbiome)	[M-H]-
11A2	A	2	819000	15.58	{196.06068}	195.054	1,7-Dimethyluric Acid (Microbiome)	[M-H]-
12A1	A	1	2156000	15.7	{196.06068}	195.054	1,7-Dimethyluric Acid (Microbiome)	[M-H]-
12A2	A	2	13050	15.65	{196.06068}	195.054	1,7-Dimethyluric Acid (Microbiome)	[M-H]-
13A1	A	1	389200	15.74	{196.06068}	195.054	1,7-Dimethyluric Acid (Microbiome)	[M-H]-
13A2	A	2	997000	15.79	{196.06068}	195.054	1,7-Dimethyluric Acid (Microbiome)	[M-H]-
16A1	A	1	3096000	15.71	{196.06068}	195.054	1,7-Dimethyluric Acid (Microbiome)	[M-H]-
16A2	A	2	920900	15.75	{196.06068}	195.054	1,7-Dimethyluric Acid (Microbiome)	[M-H]-
18A1	A	1	706600	15.67	{196.06068}	195.054	1,7-Dimethyluric Acid (Microbiome)	[M-H]-
18A2	A	2	431200	15.73	{196.06068}	195.054	1,7-Dimethyluric Acid (Microbiome)	[M-H]-
1B1	B	1	82850	15.66	{196.06068}	195.054	1,7-Dimethyluric Acid (Microbiome)	[M-H]-
1B2	B	2	2093000	15.76	{196.06068}	195.054	1,7-Dimethyluric Acid (Microbiome)	[M-H]-
21A1	A	1	269700	15.7	{196.06068}	195.054	1,7-Dimethyluric Acid (Microbiome)	[M-H]-
21A2	A	2	539900	15.72	{196.06068}	195.054	1,7-Dimethyluric Acid (Microbiome)	[M-H]-
22B1	B	1	9799	15.73	{196.06068}	195.054	1,7-Dimethyluric Acid (Microbiome)	[M-H]-
22B2	B	2	8602	15.76	{196.06068}	195.054	1,7-Dimethyluric Acid (Microbiome)	[M-H]-
2B1	B	1	794800	15.76	{196.06068}	195.054	1,7-Dimethyluric Acid (Microbiome)	[M-H]-
2B2	B	2	1250000	15.75	{196.06068}	195.054	1,7-Dimethyluric Acid (Microbiome)	[M-H]-
3A1	A	1	334700	15.69	{196.06068}	195.054	1,7-Dimethyluric Acid (Microbiome)	[M-H]-
3A2	A	2	1733000	15.68	{196.06068}	195.054	1,7-Dimethyluric Acid (Microbiome)	[M-H]-
4A1	A	1	762000	15.76	{196.06068}	195.054	1,7-Dimethyluric Acid (Microbiome)	[M-H]-
4A2	A	2	348000	15.74	{196.06068}	195.054	1,7-Dimethyluric Acid (Microbiome)	[M-H]-
5B1	B	1	310400	15.7	{196.06068}	195.054	1,7-Dimethyluric Acid (Microbiome)	[M-H]-
5B2	B	2	125500	15.78	{196.06068}	195.054	1,7-Dimethyluric Acid (Microbiome)	[M-H]-
6A1	A	1	7000	15.71	{196.06068}	195.054	1,7-Dimethyluric Acid (Microbiome)	[M-H]-
6A2	A	2	386900	15.73	{196.06068}	195.054	1,7-Dimethyluric Acid (Microbiome)	[M-H]-
7A1	A	1	10410	15.64	{196.06068}	195.054	1,7-Dimethyluric Acid (Microbiome)	[M-H]-
7A2	A	2	13340	15.67	{196.06068}	195.054	1,7-Dimethyluric Acid (Microbiome)	[M-H]-
8A1	A	1	3686000	15.66	{196.06068}	195.054	1,7-Dimethyluric Acid (Microbiome)	[M-H]-
8A2	A	2	1217000	15.75	{196.06068}	195.054	1,7-Dimethyluric Acid (Microbiome)	[M-H]-
10B1	B	1	118500	25.13	{216.17317}	215.166	12-Hydroxydodecanoic acid	[M-H]-
10B2	B	2	274500	25.12	{216.17317}	215.166	12-Hydroxydodecanoic acid	[M-H]-
11A1	A	1	175700	25.13	{216.17317}	215.166	12-Hydroxydodecanoic acid	[M-H]-
11A2	A	2	90990	25.14	{216.17317}	215.166	12-Hydroxydodecanoic acid	[M-H]-
12A1	A	1	947000	25.13	{216.17317}	215.166	12-Hydroxydodecanoic acid	[M-H]-
12A2	A	2	157300	25.13	{216.17317}	215.166	12-Hydroxydodecanoic acid	[M-H]-
13A1	A	1	124500	25.13	{216.17317}	215.166	12-Hydroxydodecanoic acid	[M-H]-
13A2	A	2	122100	25.11	{216.17317}	215.166	12-Hydroxydodecanoic acid	[M-H]-
16A1	A	1	154400	25.13	{216.17317}	215.166	12-Hydroxydodecanoic acid	[M-H]-
16A2	A	2	305900	25.14	{216.17317}	215.166	12-Hydroxydodecanoic acid	[M-H]-
18A1	A	1	32250	25.13	{216.17317}	215.166	12-Hydroxydodecanoic acid	[M-H]-
18A2	A	2	115200	25.13	{216.17317}	215.166	12-Hydroxydodecanoic acid	[M-H]-
1B1	B	1	555500	25.14	{216.17317}	215.166	12-Hydroxydodecanoic acid	[M-H]-
1B2	B	2	177600	25.13	{216.17317}	215.166	12-Hydroxydodecanoic acid	[M-H]-
21A1	A	1	32240	25.13	{216.17317}	215.166	12-Hydroxydodecanoic acid	[M-H]-
21A2	A	2	271800	25.12	{216.17317}	215.166	12-Hydroxydodecanoic acid	[M-H]-
22B1	B	1	37040	25.13	{216.17317}	215.166	12-Hydroxydodecanoic acid	[M-H]-
22B2	B	2	84950	25.13	{216.17317}	215.166	12-Hydroxydodecanoic acid	[M-H]-
2B1	B	1	141500	25.14	{216.17317}	215.166	12-Hydroxydodecanoic acid	[M-H]-
2B2	B	2	198100	25.14	{216.17317}	215.166	12-Hydroxydodecanoic acid	[M-H]-
3A1	A	1	116400	25.14	{216.17317}	215.166	12-Hydroxydodecanoic acid	[M-H]-
3A2	A	2	154400	25.12	{216.17317}	215.166	12-Hydroxydodecanoic acid	[M-H]-
4A1	A	1	38440	25.12	{216.17317}	215.166	12-Hydroxydodecanoic acid	[M-H]-
4A2	A	2	12060	25.13	{216.17317}	215.166	12-Hydroxydodecanoic acid	[M-H]-
5B1	B	1	102800	25.14	{216.17317}	215.166	12-Hydroxydodecanoic acid	[M-H]-
5B2	B	2	198900	25.14	{216.17317}	215.166	12-Hydroxydodecanoic acid	[M-H]-
6A1	A	1	135700	25.14	{216.17317}	215.166	12-Hydroxydodecanoic acid	[M-H]-
6A2	A	2	68390	25.14	{216.17317}	215.166	12-Hydroxydodecanoic acid	[M-H]-
7A1	A	1	73060	25.12	{216.17317}	215.166	12-Hydroxydodecanoic acid	[M-H]-
7A2	A	2	96210	25.14	{216.17317}	215.166	12-Hydroxydodecanoic acid	[M-H]-
8A1	A	1	232100	25.12	{216.17317}	215.166	12-Hydroxydodecanoic acid	[M-H]-
8A2	A	2	357700	25.13	{216.17317}	215.166	12-Hydroxydodecanoic acid	[M-H]-
10B1	B	1	37750	28.62	{288.24562}	289.252	17.alpha.-Ethyl-5.beta.-estrane-3.alpha.,17.beta.-diol (NIST EL)	[M+H]+
10B2	B	2	65200	28.66	{288.24562}	289.252	17.alpha.-Ethyl-5.beta.-estrane-3.alpha.,17.beta.-diol (NIST EL)	[M+H]+
11A1	A	1	2983	28.66	{288.24562}	289.252	17.alpha.-Ethyl-5.beta.-estrane-3.alpha.,17.beta.-diol (NIST EL)	[M+H]+
11A2	A	2	22340	28.64	{288.24562}	289.252	17.alpha.-Ethyl-5.beta.-estrane-3.alpha.,17.beta.-diol (NIST EL)	[M+H]+
12A1	A	1	4425	28.64	{288.24562}	289.252	17.alpha.-Ethyl-5.beta.-estrane-3.alpha.,17.beta.-diol (NIST EL)	[M+H]+
12A2	A	2	1993	28.61	{288.24562}	289.252	17.alpha.-Ethyl-5.beta.-estrane-3.alpha.,17.beta.-diol (NIST EL)	[M+H]+
13A1	A	1	495800	28.64	{288.24562}	289.252	17.alpha.-Ethyl-5.beta.-estrane-3.alpha.,17.beta.-diol (NIST EL)	[M+H]+
13A2	A	2	183800	28.64	{288.24562}	289.252	17.alpha.-Ethyl-5.beta.-estrane-3.alpha.,17.beta.-diol (NIST EL)	[M+H]+
16A1	A	1	119300	28.67	{288.24562}	289.252	17.alpha.-Ethyl-5.beta.-estrane-3.alpha.,17.beta.-diol (NIST EL)	[M+H]+
16A2	A	2	13400	28.63	{288.24562}	289.252	17.alpha.-Ethyl-5.beta.-estrane-3.alpha.,17.beta.-diol (NIST EL)	[M+H]+
18A1	A	1	680800	28.64	{288.24562}	289.252	17.alpha.-Ethyl-5.beta.-estrane-3.alpha.,17.beta.-diol (NIST EL)	[M+H]+
18A2	A	2	135800	28.64	{288.24562}	289.252	17.alpha.-Ethyl-5.beta.-estrane-3.alpha.,17.beta.-diol (NIST EL)	[M+H]+
1B1	B	1	33200	28.64	{288.24562}	289.252	17.alpha.-Ethyl-5.beta.-estrane-3.alpha.,17.beta.-diol (NIST EL)	[M+H]+
1B2	B	2	191600	28.64	{288.24562}	289.252	17.alpha.-Ethyl-5.beta.-estrane-3.alpha.,17.beta.-diol (NIST EL)	[M+H]+
21A1	A	1	6244	28.64	{288.24562}	289.252	17.alpha.-Ethyl-5.beta.-estrane-3.alpha.,17.beta.-diol (NIST EL)	[M+H]+
21A2	A	2	5571	28.68	{288.24562}	289.252	17.alpha.-Ethyl-5.beta.-estrane-3.alpha.,17.beta.-diol (NIST EL)	[M+H]+
22B1	B	1	12700	28.69	{288.24562}	289.252	17.alpha.-Ethyl-5.beta.-estrane-3.alpha.,17.beta.-diol (NIST EL)	[M+H]+
22B2	B	2	32570	28.62	{288.24562}	289.252	17.alpha.-Ethyl-5.beta.-estrane-3.alpha.,17.beta.-diol (NIST EL)	[M+H]+
2B1	B	1	20820	28.66	{288.24562}	289.252	17.alpha.-Ethyl-5.beta.-estrane-3.alpha.,17.beta.-diol (NIST EL)	[M+H]+
2B2	B	2	10720	28.68	{288.24562}	289.252	17.alpha.-Ethyl-5.beta.-estrane-3.alpha.,17.beta.-diol (NIST EL)	[M+H]+
3A1	A	1	48710	28.65	{288.24562}	289.252	17.alpha.-Ethyl-5.beta.-estrane-3.alpha.,17.beta.-diol (NIST EL)	[M+H]+
3A2	A	2	8605	28.64	{288.24562}	289.252	17.alpha.-Ethyl-5.beta.-estrane-3.alpha.,17.beta.-diol (NIST EL)	[M+H]+
4A1	A	1	38690	28.63	{288.24562}	289.252	17.alpha.-Ethyl-5.beta.-estrane-3.alpha.,17.beta.-diol (NIST EL)	[M+H]+
4A2	A	2	256700	28.68	{288.24562}	289.252	17.alpha.-Ethyl-5.beta.-estrane-3.alpha.,17.beta.-diol (NIST EL)	[M+H]+
5B1	B	1	219800	28.65	{288.24562}	289.252	17.alpha.-Ethyl-5.beta.-estrane-3.alpha.,17.beta.-diol (NIST EL)	[M+H]+
5B2	B	2	19930	28.64	{288.24562}	289.252	17.alpha.-Ethyl-5.beta.-estrane-3.alpha.,17.beta.-diol (NIST EL)	[M+H]+
6A1	A	1	259100	28.68	{288.24562}	289.252	17.alpha.-Ethyl-5.beta.-estrane-3.alpha.,17.beta.-diol (NIST EL)	[M+H]+
6A2	A	2	963	28.66	{288.24562}	289.252	17.alpha.-Ethyl-5.beta.-estrane-3.alpha.,17.beta.-diol (NIST EL)	[M+H]+
7A1	A	1	8583	28.65	{288.24562}	289.252	17.alpha.-Ethyl-5.beta.-estrane-3.alpha.,17.beta.-diol (NIST EL)	[M+H]+
7A2	A	2	1726	28.66	{288.24562}	289.252	17.alpha.-Ethyl-5.beta.-estrane-3.alpha.,17.beta.-diol (NIST EL)	[M+H]+
8A1	A	1	61520	28.65	{288.24562}	289.252	17.alpha.-Ethyl-5.beta.-estrane-3.alpha.,17.beta.-diol (NIST EL)	[M+H]+
8A2	A	2	265100	28.68	{288.24562}	289.252	17.alpha.-Ethyl-5.beta.-estrane-3.alpha.,17.beta.-diol (NIST EL)	[M+H]+
10B1	B	1	7211	3.07	{143.09391}	144.101	1-Aminocyclohexanecarboxylic acid (NIST EL)	[M+H]+
10B2	B	2	4317	3.09	{143.09391}	144.101	1-Aminocyclohexanecarboxylic acid (NIST EL)	[M+H]+
11A1	A	1	61850	3.08	{143.09391}	144.101	1-Aminocyclohexanecarboxylic acid (NIST EL)	[M+H]+
11A2	A	2	48730	3.11	{143.09391}	144.101	1-Aminocyclohexanecarboxylic acid (NIST EL)	[M+H]+
12A1	A	1	6883	3.06	{143.09391}	144.101	1-Aminocyclohexanecarboxylic acid (NIST EL)	[M+H]+
12A2	A	2	26910	3.06	{143.09391}	144.101	1-Aminocyclohexanecarboxylic acid (NIST EL)	[M+H]+
13A1	A	1	24020	3.12	{143.09391}	144.101	1-Aminocyclohexanecarboxylic acid (NIST EL)	[M+H]+
13A2	A	2	30710	3.12	{143.09391}	144.101	1-Aminocyclohexanecarboxylic acid (NIST EL)	[M+H]+
16A1	A	1	79230	3.1	{143.09391}	144.101	1-Aminocyclohexanecarboxylic acid (NIST EL)	[M+H]+
16A2	A	2	52890	3.12	{143.09391}	144.101	1-Aminocyclohexanecarboxylic acid (NIST EL)	[M+H]+
18A1	A	1	15900	3.08	{143.09391}	144.101	1-Aminocyclohexanecarboxylic acid (NIST EL)	[M+H]+
18A2	A	2	98450	2.68	{143.09391}	144.101	1-Aminocyclohexanecarboxylic acid (NIST EL)	[M+H]+
1B1	B	1	6300	3.06	{143.09391}	144.101	1-Aminocyclohexanecarboxylic acid (NIST EL)	[M+H]+
1B2	B	2	30210	3.06	{143.09391}	144.101	1-Aminocyclohexanecarboxylic acid (NIST EL)	[M+H]+
21A1	A	1	14070	3.07	{143.09391}	144.101	1-Aminocyclohexanecarboxylic acid (NIST EL)	[M+H]+
21A2	A	2	19900	3.08	{143.09391}	144.101	1-Aminocyclohexanecarboxylic acid (NIST EL)	[M+H]+
22B1	B	1	7438	3.09	{143.09391}	144.101	1-Aminocyclohexanecarboxylic acid (NIST EL)	[M+H]+
22B2	B	2	5261	3.08	{143.09391}	144.101	1-Aminocyclohexanecarboxylic acid (NIST EL)	[M+H]+
2B1	B	1	10760	3.13	{143.09391}	144.101	1-Aminocyclohexanecarboxylic acid (NIST EL)	[M+H]+
2B2	B	2	5265	3.07	{143.09391}	144.101	1-Aminocyclohexanecarboxylic acid (NIST EL)	[M+H]+
3A1	A	1	7026	3.11	{143.09391}	144.101	1-Aminocyclohexanecarboxylic acid (NIST EL)	[M+H]+
3A2	A	2	21890	3.07	{143.09391}	144.101	1-Aminocyclohexanecarboxylic acid (NIST EL)	[M+H]+
4A1	A	1	9155	3.07	{143.09391}	144.101	1-Aminocyclohexanecarboxylic acid (NIST EL)	[M+H]+
4A2	A	2	11490	3.08	{143.09391}	144.101	1-Aminocyclohexanecarboxylic acid (NIST EL)	[M+H]+
5B1	B	1	4376	3.09	{143.09391}	144.101	1-Aminocyclohexanecarboxylic acid (NIST EL)	[M+H]+
5B2	B	2	6527	3.13	{143.09391}	144.101	1-Aminocyclohexanecarboxylic acid (NIST EL)	[M+H]+
6A1	A	1	7160	3.08	{143.09391}	144.101	1-Aminocyclohexanecarboxylic acid (NIST EL)	[M+H]+
6A2	A	2	5377	3.08	{143.09391}	144.101	1-Aminocyclohexanecarboxylic acid (NIST EL)	[M+H]+
7A1	A	1	13940	3.07	{143.09391}	144.101	1-Aminocyclohexanecarboxylic acid (NIST EL)	[M+H]+
7A2	A	2	22760	3.08	{143.09391}	144.101	1-Aminocyclohexanecarboxylic acid (NIST EL)	[M+H]+
8A1	A	1	11770	3.07	{143.09391}	144.101	1-Aminocyclohexanecarboxylic acid (NIST EL)	[M+H]+
8A2	A	2	9497	3.07	{143.09391}	144.101	1-Aminocyclohexanecarboxylic acid (NIST EL)	[M+H]+
10B1	B	1	65870	15.55	{166.04850}	167.055	1-Methyl-1H-purine-2,6(3H,7H)-dione (Microbiome)	[M+H]+
10B2	B	2	44100	15.62	{166.04850}	167.055	1-Methyl-1H-purine-2,6(3H,7H)-dione (Microbiome)	[M+H]+
11A1	A	1	13330	15.56	{166.04850}	167.055	1-Methyl-1H-purine-2,6(3H,7H)-dione (Microbiome)	[M+H]+
11A2	A	2	7977	15.61	{166.04850}	167.055	1-Methyl-1H-purine-2,6(3H,7H)-dione (Microbiome)	[M+H]+
12A1	A	1	52050	15.58	{166.04850}	167.055	1-Methyl-1H-purine-2,6(3H,7H)-dione (Microbiome)	[M+H]+
12A2	A	2	7128	15.56	{166.04850}	167.055	1-Methyl-1H-purine-2,6(3H,7H)-dione (Microbiome)	[M+H]+
13A1	A	1	172800	15.48	{166.04850}	167.055	1-Methyl-1H-purine-2,6(3H,7H)-dione (Microbiome)	[M+H]+
13A2	A	2	68620	15.48	{166.04850}	167.055	1-Methyl-1H-purine-2,6(3H,7H)-dione (Microbiome)	[M+H]+
16A1	A	1	150300	15.64	{166.04850}	167.055	1-Methyl-1H-purine-2,6(3H,7H)-dione (Microbiome)	[M+H]+
16A2	A	2	27970	15.49	{166.04850}	167.055	1-Methyl-1H-purine-2,6(3H,7H)-dione (Microbiome)	[M+H]+
18A1	A	1	175000	15.59	{166.04850}	167.055	1-Methyl-1H-purine-2,6(3H,7H)-dione (Microbiome)	[M+H]+
18A2	A	2	16580	15.56	{166.04850}	167.055	1-Methyl-1H-purine-2,6(3H,7H)-dione (Microbiome)	[M+H]+
1B1	B	1	18280	15.57	{166.04850}	167.055	1-Methyl-1H-purine-2,6(3H,7H)-dione (Microbiome)	[M+H]+
1B2	B	2	73220	15.58	{166.04850}	167.055	1-Methyl-1H-purine-2,6(3H,7H)-dione (Microbiome)	[M+H]+
21A1	A	1	111800	15.59	{166.04850}	167.055	1-Methyl-1H-purine-2,6(3H,7H)-dione (Microbiome)	[M+H]+
21A2	A	2	80100	15.63	{166.04850}	167.055	1-Methyl-1H-purine-2,6(3H,7H)-dione (Microbiome)	[M+H]+
22B1	B	1	8019	15.61	{166.04850}	167.055	1-Methyl-1H-purine-2,6(3H,7H)-dione (Microbiome)	[M+H]+
22B2	B	2	4652	15.55	{166.04850}	167.055	1-Methyl-1H-purine-2,6(3H,7H)-dione (Microbiome)	[M+H]+
2B1	B	1	79920	15.59	{166.04850}	167.055	1-Methyl-1H-purine-2,6(3H,7H)-dione (Microbiome)	[M+H]+
2B2	B	2	41350	15.61	{166.04850}	167.055	1-Methyl-1H-purine-2,6(3H,7H)-dione (Microbiome)	[M+H]+
3A1	A	1	35740	15.61	{166.04850}	167.055	1-Methyl-1H-purine-2,6(3H,7H)-dione (Microbiome)	[M+H]+
3A2	A	2	254300	15.58	{166.04850}	167.055	1-Methyl-1H-purine-2,6(3H,7H)-dione (Microbiome)	[M+H]+
4A1	A	1	157200	15.57	{166.04850}	167.055	1-Methyl-1H-purine-2,6(3H,7H)-dione (Microbiome)	[M+H]+
4A2	A	2	85380	15.63	{166.04850}	167.055	1-Methyl-1H-purine-2,6(3H,7H)-dione (Microbiome)	[M+H]+
5B1	B	1	74630	15.62	{166.04850}	167.055	1-Methyl-1H-purine-2,6(3H,7H)-dione (Microbiome)	[M+H]+
5B2	B	2	56540	15.51	{166.04850}	167.055	1-Methyl-1H-purine-2,6(3H,7H)-dione (Microbiome)	[M+H]+
6A1	A	1	4398	15.6	{166.04850}	167.055	1-Methyl-1H-purine-2,6(3H,7H)-dione (Microbiome)	[M+H]+
6A2	A	2	8237	15.6	{166.04850}	167.055	1-Methyl-1H-purine-2,6(3H,7H)-dione (Microbiome)	[M+H]+
7A1	A	1	4240	15.61	{166.04850}	167.055	1-Methyl-1H-purine-2,6(3H,7H)-dione (Microbiome)	[M+H]+
7A2	A	2	7040	15.6	{166.04850}	167.055	1-Methyl-1H-purine-2,6(3H,7H)-dione (Microbiome)	[M+H]+
8A1	A	1	117200	15.58	{166.04850}	167.055	1-Methyl-1H-purine-2,6(3H,7H)-dione (Microbiome)	[M+H]+
8A2	A	2	114300	15.61	{166.04850}	167.055	1-Methyl-1H-purine-2,6(3H,7H)-dione (Microbiome)	[M+H]+
10B1	B	1	308900	15.64	{166.04931}	165.043	1-Methyl-1H-purine-2,6(3H,7H)-dione (Microbiome)	[M-H]-
10B2	B	2	116800	15.66	{166.04931}	165.043	1-Methyl-1H-purine-2,6(3H,7H)-dione (Microbiome)	[M-H]-
11A1	A	1	2746	15.66	{166.04931}	165.043	1-Methyl-1H-purine-2,6(3H,7H)-dione (Microbiome)	[M-H]-
11A2	A	2	3840	15.68	{166.04931}	165.043	1-Methyl-1H-purine-2,6(3H,7H)-dione (Microbiome)	[M-H]-
12A1	A	1	141300	15.66	{166.04931}	165.043	1-Methyl-1H-purine-2,6(3H,7H)-dione (Microbiome)	[M-H]-
12A2	A	2	5171	15.68	{166.04931}	165.043	1-Methyl-1H-purine-2,6(3H,7H)-dione (Microbiome)	[M-H]-
13A1	A	1	236300	15.63	{166.04931}	165.043	1-Methyl-1H-purine-2,6(3H,7H)-dione (Microbiome)	[M-H]-
13A2	A	2	827700	15.56	{166.04931}	165.043	1-Methyl-1H-purine-2,6(3H,7H)-dione (Microbiome)	[M-H]-
16A1	A	1	666500	15.65	{166.04931}	165.043	1-Methyl-1H-purine-2,6(3H,7H)-dione (Microbiome)	[M-H]-
16A2	A	2	90660	15.58	{166.04931}	165.043	1-Methyl-1H-purine-2,6(3H,7H)-dione (Microbiome)	[M-H]-
18A1	A	1	728000	15.64	{166.04931}	165.043	1-Methyl-1H-purine-2,6(3H,7H)-dione (Microbiome)	[M-H]-
18A2	A	2	46410	15.63	{166.04931}	165.043	1-Methyl-1H-purine-2,6(3H,7H)-dione (Microbiome)	[M-H]-
1B1	B	1	27590	15.65	{166.04931}	165.043	1-Methyl-1H-purine-2,6(3H,7H)-dione (Microbiome)	[M-H]-
1B2	B	2	399200	15.67	{166.04931}	165.043	1-Methyl-1H-purine-2,6(3H,7H)-dione (Microbiome)	[M-H]-
21A1	A	1	423700	15.67	{166.04931}	165.043	1-Methyl-1H-purine-2,6(3H,7H)-dione (Microbiome)	[M-H]-
21A2	A	2	277500	15.69	{166.04931}	165.043	1-Methyl-1H-purine-2,6(3H,7H)-dione (Microbiome)	[M-H]-
22B1	B	1	6202	15.69	{166.04931}	165.043	1-Methyl-1H-purine-2,6(3H,7H)-dione (Microbiome)	[M-H]-
22B2	B	2	1849	15.67	{166.04931}	165.043	1-Methyl-1H-purine-2,6(3H,7H)-dione (Microbiome)	[M-H]-
2B1	B	1	383200	15.88	{166.04931}	165.043	1-Methyl-1H-purine-2,6(3H,7H)-dione (Microbiome)	[M-H]-
2B2	B	2	138000	15.68	{166.04931}	165.043	1-Methyl-1H-purine-2,6(3H,7H)-dione (Microbiome)	[M-H]-
3A1	A	1	128700	15.66	{166.04931}	165.043	1-Methyl-1H-purine-2,6(3H,7H)-dione (Microbiome)	[M-H]-
3A2	A	2	1289000	15.63	{166.04931}	165.043	1-Methyl-1H-purine-2,6(3H,7H)-dione (Microbiome)	[M-H]-
4A1	A	1	668500	15.68	{166.04931}	165.043	1-Methyl-1H-purine-2,6(3H,7H)-dione (Microbiome)	[M-H]-
4A2	A	2	404200	15.68	{166.04931}	165.043	1-Methyl-1H-purine-2,6(3H,7H)-dione (Microbiome)	[M-H]-
5B1	B	1	270300	15.67	{166.04931}	165.043	1-Methyl-1H-purine-2,6(3H,7H)-dione (Microbiome)	[M-H]-
5B2	B	2	37960	15.71	{166.04931}	165.043	1-Methyl-1H-purine-2,6(3H,7H)-dione (Microbiome)	[M-H]-
6A1	A	1	4496	15.66	{166.04931}	165.043	1-Methyl-1H-purine-2,6(3H,7H)-dione (Microbiome)	[M-H]-
6A2	A	2	6644	15.63	{166.04931}	165.043	1-Methyl-1H-purine-2,6(3H,7H)-dione (Microbiome)	[M-H]-
7A1	A	1	6512	15.66	{166.04931}	165.043	1-Methyl-1H-purine-2,6(3H,7H)-dione (Microbiome)	[M-H]-
7A2	A	2	3267	15.7	{166.04931}	165.043	1-Methyl-1H-purine-2,6(3H,7H)-dione (Microbiome)	[M-H]-
8A1	A	1	398700	15.64	{166.04931}	165.043	1-Methyl-1H-purine-2,6(3H,7H)-dione (Microbiome)	[M-H]-
8A2	A	2	550900	15.68	{166.04931}	165.043	1-Methyl-1H-purine-2,6(3H,7H)-dione (Microbiome)	[M-H]-
10B1	B	1	263600	2.29	{140.05817}	141.065	1-Methyl-4-imidazoleacetic Acid (hydrochloride) (Microbiome)	[M+H]+
10B2	B	2	248600	2.3	{140.05817}	141.065	1-Methyl-4-imidazoleacetic Acid (hydrochloride) (Microbiome)	[M+H]+
11A1	A	1	65450	2.28	{140.05817}	141.065	1-Methyl-4-imidazoleacetic Acid (hydrochloride) (Microbiome)	[M+H]+
11A2	A	2	37580	2.31	{140.05817}	141.065	1-Methyl-4-imidazoleacetic Acid (hydrochloride) (Microbiome)	[M+H]+
12A1	A	1	393300	2.28	{140.05817}	141.065	1-Methyl-4-imidazoleacetic Acid (hydrochloride) (Microbiome)	[M+H]+
12A2	A	2	727400	2.28	{140.05817}	141.065	1-Methyl-4-imidazoleacetic Acid (hydrochloride) (Microbiome)	[M+H]+
13A1	A	1	10810	2.31	{140.05817}	141.065	1-Methyl-4-imidazoleacetic Acid (hydrochloride) (Microbiome)	[M+H]+
13A2	A	2	36700	2.31	{140.05817}	141.065	1-Methyl-4-imidazoleacetic Acid (hydrochloride) (Microbiome)	[M+H]+
16A1	A	1	1256000	2.29	{140.05817}	141.065	1-Methyl-4-imidazoleacetic Acid (hydrochloride) (Microbiome)	[M+H]+
16A2	A	2	860200	2.31	{140.05817}	141.065	1-Methyl-4-imidazoleacetic Acid (hydrochloride) (Microbiome)	[M+H]+
18A1	A	1	71880	2.29	{140.05817}	141.065	1-Methyl-4-imidazoleacetic Acid (hydrochloride) (Microbiome)	[M+H]+
18A2	A	2	71200	2.28	{140.05817}	141.065	1-Methyl-4-imidazoleacetic Acid (hydrochloride) (Microbiome)	[M+H]+
1B1	B	1	817700	2.27	{140.05817}	141.065	1-Methyl-4-imidazoleacetic Acid (hydrochloride) (Microbiome)	[M+H]+
1B2	B	2	296500	2.27	{140.05817}	141.065	1-Methyl-4-imidazoleacetic Acid (hydrochloride) (Microbiome)	[M+H]+
21A1	A	1	59640	2.27	{140.05817}	141.065	1-Methyl-4-imidazoleacetic Acid (hydrochloride) (Microbiome)	[M+H]+
21A2	A	2	417000	2.28	{140.05817}	141.065	1-Methyl-4-imidazoleacetic Acid (hydrochloride) (Microbiome)	[M+H]+
22B1	B	1	627500	2.28	{140.05817}	141.065	1-Methyl-4-imidazoleacetic Acid (hydrochloride) (Microbiome)	[M+H]+
22B2	B	2	165800	2.27	{140.05817}	141.065	1-Methyl-4-imidazoleacetic Acid (hydrochloride) (Microbiome)	[M+H]+
2B1	B	1	166700	2.31	{140.05817}	141.065	1-Methyl-4-imidazoleacetic Acid (hydrochloride) (Microbiome)	[M+H]+
2B2	B	2	428900	2.28	{140.05817}	141.065	1-Methyl-4-imidazoleacetic Acid (hydrochloride) (Microbiome)	[M+H]+
3A1	A	1	349000	2.28	{140.05817}	141.065	1-Methyl-4-imidazoleacetic Acid (hydrochloride) (Microbiome)	[M+H]+
3A2	A	2	222000	2.28	{140.05817}	141.065	1-Methyl-4-imidazoleacetic Acid (hydrochloride) (Microbiome)	[M+H]+
4A1	A	1	390600	2.28	{140.05817}	141.065	1-Methyl-4-imidazoleacetic Acid (hydrochloride) (Microbiome)	[M+H]+
4A2	A	2	465400	2.28	{140.05817}	141.065	1-Methyl-4-imidazoleacetic Acid (hydrochloride) (Microbiome)	[M+H]+
5B1	B	1	94320	2.28	{140.05817}	141.065	1-Methyl-4-imidazoleacetic Acid (hydrochloride) (Microbiome)	[M+H]+
5B2	B	2	39890	2.31	{140.05817}	141.065	1-Methyl-4-imidazoleacetic Acid (hydrochloride) (Microbiome)	[M+H]+
6A1	A	1	43550	2.29	{140.05817}	141.065	1-Methyl-4-imidazoleacetic Acid (hydrochloride) (Microbiome)	[M+H]+
6A2	A	2	176900	2.28	{140.05817}	141.065	1-Methyl-4-imidazoleacetic Acid (hydrochloride) (Microbiome)	[M+H]+
7A1	A	1	1725000	2.28	{140.05817}	141.065	1-Methyl-4-imidazoleacetic Acid (hydrochloride) (Microbiome)	[M+H]+
7A2	A	2	535000	2.28	{140.05817}	141.065	1-Methyl-4-imidazoleacetic Acid (hydrochloride) (Microbiome)	[M+H]+
8A1	A	1	678000	2.28	{140.05817}	141.065	1-Methyl-4-imidazoleacetic Acid (hydrochloride) (Microbiome)	[M+H]+
8A2	A	2	1265000	2.27	{140.05817}	141.065	1-Methyl-4-imidazoleacetic Acid (hydrochloride) (Microbiome)	[M+H]+
10B1	B	1	43560	14.5	{152.05779}	153.065	1-methyl-6-oxo-pyridine-3-carboxamide (Microbiome)	[M+H]+
10B2	B	2	31270	14.66	{152.05779}	153.065	1-methyl-6-oxo-pyridine-3-carboxamide (Microbiome)	[M+H]+
11A1	A	1	12240	14.39	{152.05779}	153.065	1-methyl-6-oxo-pyridine-3-carboxamide (Microbiome)	[M+H]+
11A2	A	2	8138	14.56	{152.05779}	153.065	1-methyl-6-oxo-pyridine-3-carboxamide (Microbiome)	[M+H]+
12A1	A	1	74020	14.58	{152.05779}	153.065	1-methyl-6-oxo-pyridine-3-carboxamide (Microbiome)	[M+H]+
12A2	A	2	47330	14.59	{152.05779}	153.065	1-methyl-6-oxo-pyridine-3-carboxamide (Microbiome)	[M+H]+
13A1	A	1	42750	14.1	{152.05779}	153.065	1-methyl-6-oxo-pyridine-3-carboxamide (Microbiome)	[M+H]+
13A2	A	2	74520	14.14	{152.05779}	153.065	1-methyl-6-oxo-pyridine-3-carboxamide (Microbiome)	[M+H]+
16A1	A	1	135200	14.63	{152.05779}	153.065	1-methyl-6-oxo-pyridine-3-carboxamide (Microbiome)	[M+H]+
16A2	A	2	42160	14.03	{152.05779}	153.065	1-methyl-6-oxo-pyridine-3-carboxamide (Microbiome)	[M+H]+
18A1	A	1	31520	14.57	{152.05779}	153.065	1-methyl-6-oxo-pyridine-3-carboxamide (Microbiome)	[M+H]+
18A2	A	2	63370	14.56	{152.05779}	153.065	1-methyl-6-oxo-pyridine-3-carboxamide (Microbiome)	[M+H]+
1B1	B	1	64360	14.64	{152.05779}	153.065	1-methyl-6-oxo-pyridine-3-carboxamide (Microbiome)	[M+H]+
1B2	B	2	36210	14.57	{152.05779}	153.065	1-methyl-6-oxo-pyridine-3-carboxamide (Microbiome)	[M+H]+
21A1	A	1	11640	14.56	{152.05779}	153.065	1-methyl-6-oxo-pyridine-3-carboxamide (Microbiome)	[M+H]+
21A2	A	2	17760	14.6	{152.05779}	153.065	1-methyl-6-oxo-pyridine-3-carboxamide (Microbiome)	[M+H]+
22B1	B	1	1728	14.69	{152.05779}	153.065	1-methyl-6-oxo-pyridine-3-carboxamide (Microbiome)	[M+H]+
22B2	B	2	1470	14.6	{152.05779}	153.065	1-methyl-6-oxo-pyridine-3-carboxamide (Microbiome)	[M+H]+
2B1	B	1	39480	14.51	{152.05779}	153.065	1-methyl-6-oxo-pyridine-3-carboxamide (Microbiome)	[M+H]+
2B2	B	2	24720	14.65	{152.05779}	153.065	1-methyl-6-oxo-pyridine-3-carboxamide (Microbiome)	[M+H]+
3A1	A	1	45670	14.63	{152.05779}	153.065	1-methyl-6-oxo-pyridine-3-carboxamide (Microbiome)	[M+H]+
3A2	A	2	21640	14.55	{152.05779}	153.065	1-methyl-6-oxo-pyridine-3-carboxamide (Microbiome)	[M+H]+
4A1	A	1	44920	14.6	{152.05779}	153.065	1-methyl-6-oxo-pyridine-3-carboxamide (Microbiome)	[M+H]+
4A2	A	2	35100	14.65	{152.05779}	153.065	1-methyl-6-oxo-pyridine-3-carboxamide (Microbiome)	[M+H]+
5B1	B	1	32270	14.6	{152.05779}	153.065	1-methyl-6-oxo-pyridine-3-carboxamide (Microbiome)	[M+H]+
5B2	B	2	16860	14.23	{152.05779}	153.065	1-methyl-6-oxo-pyridine-3-carboxamide (Microbiome)	[M+H]+
6A1	A	1	15910	14.69	{152.05779}	153.065	1-methyl-6-oxo-pyridine-3-carboxamide (Microbiome)	[M+H]+
6A2	A	2	89820	14.68	{152.05779}	153.065	1-methyl-6-oxo-pyridine-3-carboxamide (Microbiome)	[M+H]+
7A1	A	1	6163	14.42	{152.05779}	153.065	1-methyl-6-oxo-pyridine-3-carboxamide (Microbiome)	[M+H]+
7A2	A	2	10850	14.54	{152.05779}	153.065	1-methyl-6-oxo-pyridine-3-carboxamide (Microbiome)	[M+H]+
8A1	A	1	9932	14.58	{152.05779}	153.065	1-methyl-6-oxo-pyridine-3-carboxamide (Microbiome)	[M+H]+
8A2	A	2	25530	14.67	{152.05779}	153.065	1-methyl-6-oxo-pyridine-3-carboxamide (Microbiome)	[M+H]+
10B1	B	1	25110	15.11	{281.11164}	282.118	1-Methyladenosine	[M+H]+
10B2	B	2	11080	15.13	{281.11164}	282.118	1-Methyladenosine	[M+H]+
11A1	A	1	58190	15.15	{281.11164}	282.118	1-Methyladenosine	[M+H]+
11A2	A	2	46890	15.2	{281.11164}	282.118	1-Methyladenosine	[M+H]+
12A1	A	1	28950	15.13	{281.11164}	282.118	1-Methyladenosine	[M+H]+
12A2	A	2	23570	15.18	{281.11164}	282.118	1-Methyladenosine	[M+H]+
13A1	A	1	13850	15.03	{281.11164}	282.118	1-Methyladenosine	[M+H]+
13A2	A	2	7642	15.08	{281.11164}	282.118	1-Methyladenosine	[M+H]+
16A1	A	1	13890	15.16	{281.11164}	282.118	1-Methyladenosine	[M+H]+
16A2	A	2	25600	15.06	{281.11164}	282.118	1-Methyladenosine	[M+H]+
18A1	A	1	5440	15.22	{281.11164}	282.118	1-Methyladenosine	[M+H]+
18A2	A	2	6770	15.13	{281.11164}	282.118	1-Methyladenosine	[M+H]+
1B1	B	1	8570	15.14	{281.11164}	282.118	1-Methyladenosine	[M+H]+
1B2	B	2	13280	15.11	{281.11164}	282.118	1-Methyladenosine	[M+H]+
21A1	A	1	17100	15.12	{281.11164}	282.118	1-Methyladenosine	[M+H]+
21A2	A	2	38900	15.17	{281.11164}	282.118	1-Methyladenosine	[M+H]+
22B1	B	1	15190	15.2	{281.11164}	282.118	1-Methyladenosine	[M+H]+
22B2	B	2	10400	15.14	{281.11164}	282.118	1-Methyladenosine	[M+H]+
2B1	B	1	30010	15.14	{281.11164}	282.118	1-Methyladenosine	[M+H]+
2B2	B	2	7309	15.17	{281.11164}	282.118	1-Methyladenosine	[M+H]+
3A1	A	1	16900	15.13	{281.11164}	282.118	1-Methyladenosine	[M+H]+
3A2	A	2	3133	15.14	{281.11164}	282.118	1-Methyladenosine	[M+H]+
4A1	A	1	6054	15.1	{281.11164}	282.118	1-Methyladenosine	[M+H]+
4A2	A	2	1993	15.17	{281.11164}	282.118	1-Methyladenosine	[M+H]+
5B1	B	1	15790	15.15	{281.11164}	282.118	1-Methyladenosine	[M+H]+
5B2	B	2	19880	15.07	{281.11164}	282.118	1-Methyladenosine	[M+H]+
6A1	A	1	33260	15.16	{281.11164}	282.118	1-Methyladenosine	[M+H]+
6A2	A	2	27540	15.18	{281.11164}	282.118	1-Methyladenosine	[M+H]+
7A1	A	1	48260	15.12	{281.11164}	282.118	1-Methyladenosine	[M+H]+
7A2	A	2	85540	15.15	{281.11164}	282.118	1-Methyladenosine	[M+H]+
8A1	A	1	22130	15.16	{281.11164}	282.118	1-Methyladenosine	[M+H]+
8A2	A	2	11070	15.14	{281.11164}	282.118	1-Methyladenosine	[M+H]+
10B1	B	1	38160	9.16	{182.04484}	183.052	1-Methyluric Acid (Microbiome)	[M+H]+
10B2	B	2	28530	9.3	{182.04484}	183.052	1-Methyluric Acid (Microbiome)	[M+H]+
11A1	A	1	N/A	N/A	{182.04484}	183.052	1-Methyluric Acid (Microbiome)	[M+H]+
11A2	A	2	2765	9.27	{182.04484}	183.052	1-Methyluric Acid (Microbiome)	[M+H]+
12A1	A	1	20160	9.14	{182.04484}	183.052	1-Methyluric Acid (Microbiome)	[M+H]+
12A2	A	2	N/A	N/A	{182.04484}	183.052	1-Methyluric Acid (Microbiome)	[M+H]+
13A1	A	1	40230	9.03	{182.04484}	183.052	1-Methyluric Acid (Microbiome)	[M+H]+
13A2	A	2	35120	8.96	{182.04484}	183.052	1-Methyluric Acid (Microbiome)	[M+H]+
16A1	A	1	131600	9.43	{182.04484}	183.052	1-Methyluric Acid (Microbiome)	[M+H]+
16A2	A	2	40040	8.98	{182.04484}	183.052	1-Methyluric Acid (Microbiome)	[M+H]+
18A1	A	1	35160	9.24	{182.04484}	183.052	1-Methyluric Acid (Microbiome)	[M+H]+
18A2	A	2	34530	9.17	{182.04484}	183.052	1-Methyluric Acid (Microbiome)	[M+H]+
1B1	B	1	63390	9.15	{182.04484}	183.052	1-Methyluric Acid (Microbiome)	[M+H]+
1B2	B	2	179100	9.3	{182.04484}	183.052	1-Methyluric Acid (Microbiome)	[M+H]+
21A1	A	1	25880	9.24	{182.04484}	183.052	1-Methyluric Acid (Microbiome)	[M+H]+
21A2	A	2	71460	9.28	{182.04484}	183.052	1-Methyluric Acid (Microbiome)	[M+H]+
22B1	B	1	1093	9.33	{182.04484}	183.052	1-Methyluric Acid (Microbiome)	[M+H]+
22B2	B	2	N/A	N/A	{182.04484}	183.052	1-Methyluric Acid (Microbiome)	[M+H]+
2B1	B	1	28910	9.35	{182.04484}	183.052	1-Methyluric Acid (Microbiome)	[M+H]+
2B2	B	2	127300	9.25	{182.04484}	183.052	1-Methyluric Acid (Microbiome)	[M+H]+
3A1	A	1	38270	9.27	{182.04484}	183.052	1-Methyluric Acid (Microbiome)	[M+H]+
3A2	A	2	73220	9.23	{182.04484}	183.052	1-Methyluric Acid (Microbiome)	[M+H]+
4A1	A	1	48210	9.24	{182.04484}	183.052	1-Methyluric Acid (Microbiome)	[M+H]+
4A2	A	2	38480	9.32	{182.04484}	183.052	1-Methyluric Acid (Microbiome)	[M+H]+
5B1	B	1	35610	9.32	{182.04484}	183.052	1-Methyluric Acid (Microbiome)	[M+H]+
5B2	B	2	7617	9.1	{182.04484}	183.052	1-Methyluric Acid (Microbiome)	[M+H]+
6A1	A	1	N/A	N/A	{182.04484}	183.052	1-Methyluric Acid (Microbiome)	[M+H]+
6A2	A	2	2286	9.26	{182.04484}	183.052	1-Methyluric Acid (Microbiome)	[M+H]+
7A1	A	1	N/A	N/A	{182.04484}	183.052	1-Methyluric Acid (Microbiome)	[M+H]+
7A2	A	2	2223	9.36	{182.04484}	183.052	1-Methyluric Acid (Microbiome)	[M+H]+
8A1	A	1	185000	9.23	{182.04484}	183.052	1-Methyluric Acid (Microbiome)	[M+H]+
8A2	A	2	113600	9.3	{182.04484}	183.052	1-Methyluric Acid (Microbiome)	[M+H]+
10B1	B	1	319800	8.78	{182.04378}	181.037	1-Methyluric Acid (Microbiome)	[M-H]-
10B2	B	2	120700	8.84	{182.04378}	181.037	1-Methyluric Acid (Microbiome)	[M-H]-
11A1	A	1	720.8	8.81	{182.04378}	181.037	1-Methyluric Acid (Microbiome)	[M-H]-
11A2	A	2	8202	8.95	{182.04378}	181.037	1-Methyluric Acid (Microbiome)	[M-H]-
12A1	A	1	69590	8.36	{182.04378}	181.037	1-Methyluric Acid (Microbiome)	[M-H]-
12A2	A	2	1235	9.05	{182.04378}	181.037	1-Methyluric Acid (Microbiome)	[M-H]-
13A1	A	1	28880	8.71	{182.04378}	181.037	1-Methyluric Acid (Microbiome)	[M-H]-
13A2	A	2	65980	8.71	{182.04378}	181.037	1-Methyluric Acid (Microbiome)	[M-H]-
16A1	A	1	137600	8.92	{182.04378}	181.037	1-Methyluric Acid (Microbiome)	[M-H]-
16A2	A	2	131900	8.47	{182.04378}	181.037	1-Methyluric Acid (Microbiome)	[M-H]-
18A1	A	1	5498	8.95	{182.04378}	181.037	1-Methyluric Acid (Microbiome)	[M-H]-
18A2	A	2	103400	8.82	{182.04378}	181.037	1-Methyluric Acid (Microbiome)	[M-H]-
1B1	B	1	149700	8.56	{182.04378}	181.037	1-Methyluric Acid (Microbiome)	[M-H]-
1B2	B	2	95470	8.88	{182.04378}	181.037	1-Methyluric Acid (Microbiome)	[M-H]-
21A1	A	1	66580	9.01	{182.04378}	181.037	1-Methyluric Acid (Microbiome)	[M-H]-
21A2	A	2	31690	8.86	{182.04378}	181.037	1-Methyluric Acid (Microbiome)	[M-H]-
22B1	B	1	722.8	8.93	{182.04378}	181.037	1-Methyluric Acid (Microbiome)	[M-H]-
22B2	B	2	1515	8.88	{182.04378}	181.037	1-Methyluric Acid (Microbiome)	[M-H]-
2B1	B	1	14630	8.64	{182.04378}	181.037	1-Methyluric Acid (Microbiome)	[M-H]-
2B2	B	2	53370	8.77	{182.04378}	181.037	1-Methyluric Acid (Microbiome)	[M-H]-
3A1	A	1	83340	8.89	{182.04378}	181.037	1-Methyluric Acid (Microbiome)	[M-H]-
3A2	A	2	34010	8.92	{182.04378}	181.037	1-Methyluric Acid (Microbiome)	[M-H]-
4A1	A	1	68860	8.91	{182.04378}	181.037	1-Methyluric Acid (Microbiome)	[M-H]-
4A2	A	2	10070	8.9	{182.04378}	181.037	1-Methyluric Acid (Microbiome)	[M-H]-
5B1	B	1	146700	8.91	{182.04378}	181.037	1-Methyluric Acid (Microbiome)	[M-H]-
5B2	B	2	25510	8.83	{182.04378}	181.037	1-Methyluric Acid (Microbiome)	[M-H]-
6A1	A	1	988.5	8.81	{182.04378}	181.037	1-Methyluric Acid (Microbiome)	[M-H]-
6A2	A	2	7947	8.83	{182.04378}	181.037	1-Methyluric Acid (Microbiome)	[M-H]-
7A1	A	1	757.1	8.91	{182.04378}	181.037	1-Methyluric Acid (Microbiome)	[M-H]-
7A2	A	2	9554	8.83	{182.04378}	181.037	1-Methyluric Acid (Microbiome)	[M-H]-
8A1	A	1	79240	8.86	{182.04378}	181.037	1-Methyluric Acid (Microbiome)	[M-H]-
8A2	A	2	32580	8.86	{182.04378}	181.037	1-Methyluric Acid (Microbiome)	[M-H]-
10B1	B	1	8175	32.35	{330.27770}	331.284	1-Palmitoylglycerol (NIST EL)	[M+H]+
10B2	B	2	15580	32.38	{330.27770}	331.284	1-Palmitoylglycerol (NIST EL)	[M+H]+
11A1	A	1	4580	32.41	{330.27770}	331.284	1-Palmitoylglycerol (NIST EL)	[M+H]+
11A2	A	2	22330	32.38	{330.27770}	331.284	1-Palmitoylglycerol (NIST EL)	[M+H]+
12A1	A	1	2007	32.41	{330.27770}	331.284	1-Palmitoylglycerol (NIST EL)	[M+H]+
12A2	A	2	1843	32.42	{330.27770}	331.284	1-Palmitoylglycerol (NIST EL)	[M+H]+
13A1	A	1	5567	32.4	{330.27770}	331.284	1-Palmitoylglycerol (NIST EL)	[M+H]+
13A2	A	2	6907	32.38	{330.27770}	331.284	1-Palmitoylglycerol (NIST EL)	[M+H]+
16A1	A	1	10100	32.4	{330.27770}	331.284	1-Palmitoylglycerol (NIST EL)	[M+H]+
16A2	A	2	1565	32.42	{330.27770}	331.284	1-Palmitoylglycerol (NIST EL)	[M+H]+
18A1	A	1	9849	32.38	{330.27770}	331.284	1-Palmitoylglycerol (NIST EL)	[M+H]+
18A2	A	2	7723	32.34	{330.27770}	331.284	1-Palmitoylglycerol (NIST EL)	[M+H]+
1B1	B	1	4746	32.39	{330.27770}	331.284	1-Palmitoylglycerol (NIST EL)	[M+H]+
1B2	B	2	1760	32.4	{330.27770}	331.284	1-Palmitoylglycerol (NIST EL)	[M+H]+
21A1	A	1	3785	32.39	{330.27770}	331.284	1-Palmitoylglycerol (NIST EL)	[M+H]+
21A2	A	2	8893	32.38	{330.27770}	331.284	1-Palmitoylglycerol (NIST EL)	[M+H]+
22B1	B	1	2345	32.41	{330.27770}	331.284	1-Palmitoylglycerol (NIST EL)	[M+H]+
22B2	B	2	1003	32.46	{330.27770}	331.284	1-Palmitoylglycerol (NIST EL)	[M+H]+
2B1	B	1	4359	32.43	{330.27770}	331.284	1-Palmitoylglycerol (NIST EL)	[M+H]+
2B2	B	2	6705	32.37	{330.27770}	331.284	1-Palmitoylglycerol (NIST EL)	[M+H]+
3A1	A	1	4104	32.42	{330.27770}	331.284	1-Palmitoylglycerol (NIST EL)	[M+H]+
3A2	A	2	6111	32.38	{330.27770}	331.284	1-Palmitoylglycerol (NIST EL)	[M+H]+
4A1	A	1	16130	32.36	{330.27770}	331.284	1-Palmitoylglycerol (NIST EL)	[M+H]+
4A2	A	2	23980	32.39	{330.27770}	331.284	1-Palmitoylglycerol (NIST EL)	[M+H]+
5B1	B	1	7284	32.41	{330.27770}	331.284	1-Palmitoylglycerol (NIST EL)	[M+H]+
5B2	B	2	9579	32.37	{330.27770}	331.284	1-Palmitoylglycerol (NIST EL)	[M+H]+
6A1	A	1	2089	32.41	{330.27770}	331.284	1-Palmitoylglycerol (NIST EL)	[M+H]+
6A2	A	2	2559	32.42	{330.27770}	331.284	1-Palmitoylglycerol (NIST EL)	[M+H]+
7A1	A	1	5823	32.38	{330.27770}	331.284	1-Palmitoylglycerol (NIST EL)	[M+H]+
7A2	A	2	6758	32.4	{330.27770}	331.284	1-Palmitoylglycerol (NIST EL)	[M+H]+
8A1	A	1	2917	32.41	{330.27770}	331.284	1-Palmitoylglycerol (NIST EL)	[M+H]+
8A2	A	2	6270	32.39	{330.27770}	331.284	1-Palmitoylglycerol (NIST EL)	[M+H]+
10B1	B	1	1386000	31.65	{340.24158}	339.235	2,2'-Methylene-bis(6-tert-butyl-4 methylphenol) (NIST EL)	[M-H]-
10B2	B	2	1536000	31.64	{340.24158}	339.235	2,2'-Methylene-bis(6-tert-butyl-4 methylphenol) (NIST EL)	[M-H]-
11A1	A	1	1835000	31.64	{340.24158}	339.235	2,2'-Methylene-bis(6-tert-butyl-4 methylphenol) (NIST EL)	[M-H]-
11A2	A	2	1030000	31.65	{340.24158}	339.235	2,2'-Methylene-bis(6-tert-butyl-4 methylphenol) (NIST EL)	[M-H]-
12A1	A	1	1810000	31.64	{340.24158}	339.235	2,2'-Methylene-bis(6-tert-butyl-4 methylphenol) (NIST EL)	[M-H]-
12A2	A	2	1526000	31.65	{340.24158}	339.235	2,2'-Methylene-bis(6-tert-butyl-4 methylphenol) (NIST EL)	[M-H]-
13A1	A	1	1639000	31.64	{340.24158}	339.235	2,2'-Methylene-bis(6-tert-butyl-4 methylphenol) (NIST EL)	[M-H]-
13A2	A	2	1627000	31.65	{340.24158}	339.235	2,2'-Methylene-bis(6-tert-butyl-4 methylphenol) (NIST EL)	[M-H]-
16A1	A	1	1883000	31.65	{340.24158}	339.235	2,2'-Methylene-bis(6-tert-butyl-4 methylphenol) (NIST EL)	[M-H]-
16A2	A	2	1413000	31.65	{340.24158}	339.235	2,2'-Methylene-bis(6-tert-butyl-4 methylphenol) (NIST EL)	[M-H]-
18A1	A	1	991300	31.65	{340.24158}	339.235	2,2'-Methylene-bis(6-tert-butyl-4 methylphenol) (NIST EL)	[M-H]-
18A2	A	2	1369000	31.64	{340.24158}	339.235	2,2'-Methylene-bis(6-tert-butyl-4 methylphenol) (NIST EL)	[M-H]-
1B1	B	1	2003000	31.65	{340.24158}	339.235	2,2'-Methylene-bis(6-tert-butyl-4 methylphenol) (NIST EL)	[M-H]-
1B2	B	2	2508000	31.64	{340.24158}	339.235	2,2'-Methylene-bis(6-tert-butyl-4 methylphenol) (NIST EL)	[M-H]-
21A1	A	1	1933000	31.64	{340.24158}	339.235	2,2'-Methylene-bis(6-tert-butyl-4 methylphenol) (NIST EL)	[M-H]-
21A2	A	2	2186000	31.66	{340.24158}	339.235	2,2'-Methylene-bis(6-tert-butyl-4 methylphenol) (NIST EL)	[M-H]-
22B1	B	1	1473000	31.65	{340.24158}	339.235	2,2'-Methylene-bis(6-tert-butyl-4 methylphenol) (NIST EL)	[M-H]-
22B2	B	2	1161000	31.65	{340.24158}	339.235	2,2'-Methylene-bis(6-tert-butyl-4 methylphenol) (NIST EL)	[M-H]-
2B1	B	1	2336000	31.65	{340.24158}	339.235	2,2'-Methylene-bis(6-tert-butyl-4 methylphenol) (NIST EL)	[M-H]-
2B2	B	2	1949000	31.65	{340.24158}	339.235	2,2'-Methylene-bis(6-tert-butyl-4 methylphenol) (NIST EL)	[M-H]-
3A1	A	1	2673000	31.65	{340.24158}	339.235	2,2'-Methylene-bis(6-tert-butyl-4 methylphenol) (NIST EL)	[M-H]-
3A2	A	2	2235000	31.65	{340.24158}	339.235	2,2'-Methylene-bis(6-tert-butyl-4 methylphenol) (NIST EL)	[M-H]-
4A1	A	1	1071000	31.66	{340.24158}	339.235	2,2'-Methylene-bis(6-tert-butyl-4 methylphenol) (NIST EL)	[M-H]-
4A2	A	2	2220000	31.65	{340.24158}	339.235	2,2'-Methylene-bis(6-tert-butyl-4 methylphenol) (NIST EL)	[M-H]-
5B1	B	1	1488000	31.65	{340.24158}	339.235	2,2'-Methylene-bis(6-tert-butyl-4 methylphenol) (NIST EL)	[M-H]-
5B2	B	2	2512000	31.65	{340.24158}	339.235	2,2'-Methylene-bis(6-tert-butyl-4 methylphenol) (NIST EL)	[M-H]-
6A1	A	1	1358000	31.65	{340.24158}	339.235	2,2'-Methylene-bis(6-tert-butyl-4 methylphenol) (NIST EL)	[M-H]-
6A2	A	2	1694000	31.65	{340.24158}	339.235	2,2'-Methylene-bis(6-tert-butyl-4 methylphenol) (NIST EL)	[M-H]-
7A1	A	1	2089000	31.63	{340.24158}	339.235	2,2'-Methylene-bis(6-tert-butyl-4 methylphenol) (NIST EL)	[M-H]-
7A2	A	2	2590000	31.65	{340.24158}	339.235	2,2'-Methylene-bis(6-tert-butyl-4 methylphenol) (NIST EL)	[M-H]-
8A1	A	1	1357000	31.64	{340.24158}	339.235	2,2'-Methylene-bis(6-tert-butyl-4 methylphenol) (NIST EL)	[M-H]-
8A2	A	2	1277000	31.66	{340.24158}	339.235	2,2'-Methylene-bis(6-tert-butyl-4 methylphenol) (NIST EL)	[M-H]-
10B1	B	1	144100	10.08	{182.04501}	181.038	2,5-Dimethoxybenzoic acid (NIST EL)	[M-H]-
10B2	B	2	145100	10.18	{182.04501}	181.038	2,5-Dimethoxybenzoic acid (NIST EL)	[M-H]-
11A1	A	1	N/A	N/A	{182.04501}	181.038	2,5-Dimethoxybenzoic acid (NIST EL)	[M-H]-
11A2	A	2	18150	10.2	{182.04501}	181.038	2,5-Dimethoxybenzoic acid (NIST EL)	[M-H]-
12A1	A	1	76900	10.02	{182.04501}	181.038	2,5-Dimethoxybenzoic acid (NIST EL)	[M-H]-
12A2	A	2	N/A	N/A	{182.04501}	181.038	2,5-Dimethoxybenzoic acid (NIST EL)	[M-H]-
13A1	A	1	160100	9.34	{182.04501}	181.038	2,5-Dimethoxybenzoic acid (NIST EL)	[M-H]-
13A2	A	2	237800	9.31	{182.04501}	181.038	2,5-Dimethoxybenzoic acid (NIST EL)	[M-H]-
16A1	A	1	613900	10.25	{182.04501}	181.038	2,5-Dimethoxybenzoic acid (NIST EL)	[M-H]-
16A2	A	2	205500	9.47	{182.04501}	181.038	2,5-Dimethoxybenzoic acid (NIST EL)	[M-H]-
18A1	A	1	107000	10.18	{182.04501}	181.038	2,5-Dimethoxybenzoic acid (NIST EL)	[M-H]-
18A2	A	2	119100	10.08	{182.04501}	181.038	2,5-Dimethoxybenzoic acid (NIST EL)	[M-H]-
1B1	B	1	243400	10.06	{182.04501}	181.038	2,5-Dimethoxybenzoic acid (NIST EL)	[M-H]-
1B2	B	2	670200	10.19	{182.04501}	181.038	2,5-Dimethoxybenzoic acid (NIST EL)	[M-H]-
21A1	A	1	88710	10.21	{182.04501}	181.038	2,5-Dimethoxybenzoic acid (NIST EL)	[M-H]-
21A2	A	2	239200	10.15	{182.04501}	181.038	2,5-Dimethoxybenzoic acid (NIST EL)	[M-H]-
22B1	B	1	5704	10.2	{182.04501}	181.038	2,5-Dimethoxybenzoic acid (NIST EL)	[M-H]-
22B2	B	2	1330	10.11	{182.04501}	181.038	2,5-Dimethoxybenzoic acid (NIST EL)	[M-H]-
2B1	B	1	83940	9.21	{182.04501}	181.038	2,5-Dimethoxybenzoic acid (NIST EL)	[M-H]-
2B2	B	2	450800	10.1	{182.04501}	181.038	2,5-Dimethoxybenzoic acid (NIST EL)	[M-H]-
3A1	A	1	163700	10.17	{182.04501}	181.038	2,5-Dimethoxybenzoic acid (NIST EL)	[M-H]-
3A2	A	2	251800	10.16	{182.04501}	181.038	2,5-Dimethoxybenzoic acid (NIST EL)	[M-H]-
4A1	A	1	212000	10.17	{182.04501}	181.038	2,5-Dimethoxybenzoic acid (NIST EL)	[M-H]-
4A2	A	2	182700	10.19	{182.04501}	181.038	2,5-Dimethoxybenzoic acid (NIST EL)	[M-H]-
5B1	B	1	214600	10.2	{182.04501}	181.038	2,5-Dimethoxybenzoic acid (NIST EL)	[M-H]-
5B2	B	2	N/A	N/A	{182.04501}	181.038	2,5-Dimethoxybenzoic acid (NIST EL)	[M-H]-
6A1	A	1	N/A	N/A	{182.04501}	181.038	2,5-Dimethoxybenzoic acid (NIST EL)	[M-H]-
6A2	A	2	7067	10.11	{182.04501}	181.038	2,5-Dimethoxybenzoic acid (NIST EL)	[M-H]-
7A1	A	1	N/A	N/A	{182.04501}	181.038	2,5-Dimethoxybenzoic acid (NIST EL)	[M-H]-
7A2	A	2	12040	10.15	{182.04501}	181.038	2,5-Dimethoxybenzoic acid (NIST EL)	[M-H]-
8A1	A	1	652700	10.2	{182.04501}	181.038	2,5-Dimethoxybenzoic acid (NIST EL)	[M-H]-
8A2	A	2	428800	10.18	{182.04501}	181.038	2,5-Dimethoxybenzoic acid (NIST EL)	[M-H]-
10B1	B	1	N/A	N/A	{193.10977}	194.116	2-Methoxymethcathinone (NIST EL)	[M+H]+
10B2	B	2	N/A	N/A	{193.10977}	194.116	2-Methoxymethcathinone (NIST EL)	[M+H]+
11A1	A	1	71070	14.56	{193.10977}	194.116	2-Methoxymethcathinone (NIST EL)	[M+H]+
11A2	A	2	87460	14.78	{193.10977}	194.116	2-Methoxymethcathinone (NIST EL)	[M+H]+
12A1	A	1	133500	14.61	{193.10977}	194.116	2-Methoxymethcathinone (NIST EL)	[M+H]+
12A2	A	2	108800	14.68	{193.10977}	194.116	2-Methoxymethcathinone (NIST EL)	[M+H]+
13A1	A	1	48210	14.45	{193.10977}	194.116	2-Methoxymethcathinone (NIST EL)	[M+H]+
13A2	A	2	28410	14.3	{193.10977}	194.116	2-Methoxymethcathinone (NIST EL)	[M+H]+
16A1	A	1	218100	14.64	{193.10977}	194.116	2-Methoxymethcathinone (NIST EL)	[M+H]+
16A2	A	2	7359	14.77	{193.10977}	194.116	2-Methoxymethcathinone (NIST EL)	[M+H]+
18A1	A	1	111200	14.58	{193.10977}	194.116	2-Methoxymethcathinone (NIST EL)	[M+H]+
18A2	A	2	N/A	N/A	{193.10977}	194.116	2-Methoxymethcathinone (NIST EL)	[M+H]+
1B1	B	1	N/A	N/A	{193.10977}	194.116	2-Methoxymethcathinone (NIST EL)	[M+H]+
1B2	B	2	207800	14.57	{193.10977}	194.116	2-Methoxymethcathinone (NIST EL)	[M+H]+
21A1	A	1	13110	14.54	{193.10977}	194.116	2-Methoxymethcathinone (NIST EL)	[M+H]+
21A2	A	2	11980	14.62	{193.10977}	194.116	2-Methoxymethcathinone (NIST EL)	[M+H]+
22B1	B	1	5689	14.79	{193.10977}	194.116	2-Methoxymethcathinone (NIST EL)	[M+H]+
22B2	B	2	5839	14.73	{193.10977}	194.116	2-Methoxymethcathinone (NIST EL)	[M+H]+
2B1	B	1	5431	14.78	{193.10977}	194.116	2-Methoxymethcathinone (NIST EL)	[M+H]+
2B2	B	2	40960	14.68	{193.10977}	194.116	2-Methoxymethcathinone (NIST EL)	[M+H]+
3A1	A	1	N/A	N/A	{193.10977}	194.116	2-Methoxymethcathinone (NIST EL)	[M+H]+
3A2	A	2	79280	14.75	{193.10977}	194.116	2-Methoxymethcathinone (NIST EL)	[M+H]+
4A1	A	1	35460	14.64	{193.10977}	194.116	2-Methoxymethcathinone (NIST EL)	[M+H]+
4A2	A	2	19030	14.66	{193.10977}	194.116	2-Methoxymethcathinone (NIST EL)	[M+H]+
5B1	B	1	N/A	N/A	{193.10977}	194.116	2-Methoxymethcathinone (NIST EL)	[M+H]+
5B2	B	2	N/A	N/A	{193.10977}	194.116	2-Methoxymethcathinone (NIST EL)	[M+H]+
6A1	A	1	3433	14.77	{193.10977}	194.116	2-Methoxymethcathinone (NIST EL)	[M+H]+
6A2	A	2	N/A	N/A	{193.10977}	194.116	2-Methoxymethcathinone (NIST EL)	[M+H]+
7A1	A	1	13860	14.64	{193.10977}	194.116	2-Methoxymethcathinone (NIST EL)	[M+H]+
7A2	A	2	N/A	N/A	{193.10977}	194.116	2-Methoxymethcathinone (NIST EL)	[M+H]+
8A1	A	1	95170	14.65	{193.10977}	194.116	2-Methoxymethcathinone (NIST EL)	[M+H]+
8A2	A	2	100000	14.71	{193.10977}	194.116	2-Methoxymethcathinone (NIST EL)	[M+H]+
10B1	B	1	81370	11.94	{136.05240}	135.046	2-Methylbenzoic acid (NIST EL)	[M-H]-
10B2	B	2	17920	12.14	{136.05240}	135.046	2-Methylbenzoic acid (NIST EL)	[M-H]-
11A1	A	1	114900	12.08	{136.05240}	135.046	2-Methylbenzoic acid (NIST EL)	[M-H]-
11A2	A	2	60640	12.36	{136.05240}	135.046	2-Methylbenzoic acid (NIST EL)	[M-H]-
12A1	A	1	150500	12.01	{136.05240}	135.046	2-Methylbenzoic acid (NIST EL)	[M-H]-
12A2	A	2	271000	12.21	{136.05240}	135.046	2-Methylbenzoic acid (NIST EL)	[M-H]-
13A1	A	1	120500	11.06	{136.05240}	135.046	2-Methylbenzoic acid (NIST EL)	[M-H]-
13A2	A	2	31090	10.98	{136.05240}	135.046	2-Methylbenzoic acid (NIST EL)	[M-H]-
16A1	A	1	115800	12.1	{136.05240}	135.046	2-Methylbenzoic acid (NIST EL)	[M-H]-
16A2	A	2	N/A	N/A	{136.05240}	135.046	2-Methylbenzoic acid (NIST EL)	[M-H]-
18A1	A	1	67200	12.14	{136.05240}	135.046	2-Methylbenzoic acid (NIST EL)	[M-H]-
18A2	A	2	75000	11.91	{136.05240}	135.046	2-Methylbenzoic acid (NIST EL)	[M-H]-
1B1	B	1	148300	12.04	{136.05240}	135.046	2-Methylbenzoic acid (NIST EL)	[M-H]-
1B2	B	2	106100	12.06	{136.05240}	135.046	2-Methylbenzoic acid (NIST EL)	[M-H]-
21A1	A	1	96120	12.18	{136.05240}	135.046	2-Methylbenzoic acid (NIST EL)	[M-H]-
21A2	A	2	128300	12.16	{136.05240}	135.046	2-Methylbenzoic acid (NIST EL)	[M-H]-
22B1	B	1	82140	12.09	{136.05240}	135.046	2-Methylbenzoic acid (NIST EL)	[M-H]-
22B2	B	2	112300	12.02	{136.05240}	135.046	2-Methylbenzoic acid (NIST EL)	[M-H]-
2B1	B	1	192900	10.92	{136.05240}	135.046	2-Methylbenzoic acid (NIST EL)	[M-H]-
2B2	B	2	150000	12.07	{136.05240}	135.046	2-Methylbenzoic acid (NIST EL)	[M-H]-
3A1	A	1	21840	12.04	{136.05240}	135.046	2-Methylbenzoic acid (NIST EL)	[M-H]-
3A2	A	2	157100	12.05	{136.05240}	135.046	2-Methylbenzoic acid (NIST EL)	[M-H]-
4A1	A	1	21940	12.16	{136.05240}	135.046	2-Methylbenzoic acid (NIST EL)	[M-H]-
4A2	A	2	8924	12.18	{136.05240}	135.046	2-Methylbenzoic acid (NIST EL)	[M-H]-
5B1	B	1	5137	12.12	{136.05240}	135.046	2-Methylbenzoic acid (NIST EL)	[M-H]-
5B2	B	2	136800	11.15	{136.05240}	135.046	2-Methylbenzoic acid (NIST EL)	[M-H]-
6A1	A	1	101700	12.06	{136.05240}	135.046	2-Methylbenzoic acid (NIST EL)	[M-H]-
6A2	A	2	30720	11.91	{136.05240}	135.046	2-Methylbenzoic acid (NIST EL)	[M-H]-
7A1	A	1	72350	12.16	{136.05240}	135.046	2-Methylbenzoic acid (NIST EL)	[M-H]-
7A2	A	2	39810	12.12	{136.05240}	135.046	2-Methylbenzoic acid (NIST EL)	[M-H]-
8A1	A	1	129400	12.16	{136.05240}	135.046	2-Methylbenzoic acid (NIST EL)	[M-H]-
8A2	A	2	40460	12.15	{136.05240}	135.046	2-Methylbenzoic acid (NIST EL)	[M-H]-
10B1	B	1	3768	19.63	{133.05212}	134.059	2-Oxindole (Microbiome)	[M+H]+
10B2	B	2	1976	19.7	{133.05212}	134.059	2-Oxindole (Microbiome)	[M+H]+
11A1	A	1	32640	19.69	{133.05212}	134.059	2-Oxindole (Microbiome)	[M+H]+
11A2	A	2	8178	19.69	{133.05212}	134.059	2-Oxindole (Microbiome)	[M+H]+
12A1	A	1	136600	19.66	{133.05212}	134.059	2-Oxindole (Microbiome)	[M+H]+
12A2	A	2	426600	19.67	{133.05212}	134.059	2-Oxindole (Microbiome)	[M+H]+
13A1	A	1	2246	19.63	{133.05212}	134.059	2-Oxindole (Microbiome)	[M+H]+
13A2	A	2	N/A	N/A	{133.05212}	134.059	2-Oxindole (Microbiome)	[M+H]+
16A1	A	1	81410	19.69	{133.05212}	134.059	2-Oxindole (Microbiome)	[M+H]+
16A2	A	2	15720	19.64	{133.05212}	134.059	2-Oxindole (Microbiome)	[M+H]+
18A1	A	1	4576	19.67	{133.05212}	134.059	2-Oxindole (Microbiome)	[M+H]+
18A2	A	2	4973	19.64	{133.05212}	134.059	2-Oxindole (Microbiome)	[M+H]+
1B1	B	1	8385	19.68	{133.05212}	134.059	2-Oxindole (Microbiome)	[M+H]+
1B2	B	2	4105	19.66	{133.05212}	134.059	2-Oxindole (Microbiome)	[M+H]+
21A1	A	1	82680	19.66	{133.05212}	134.059	2-Oxindole (Microbiome)	[M+H]+
21A2	A	2	90640	19.69	{133.05212}	134.059	2-Oxindole (Microbiome)	[M+H]+
22B1	B	1	160900	19.72	{133.05212}	134.059	2-Oxindole (Microbiome)	[M+H]+
22B2	B	2	122700	19.65	{133.05212}	134.059	2-Oxindole (Microbiome)	[M+H]+
2B1	B	1	35710	19.68	{133.05212}	134.059	2-Oxindole (Microbiome)	[M+H]+
2B2	B	2	37600	19.69	{133.05212}	134.059	2-Oxindole (Microbiome)	[M+H]+
3A1	A	1	9890	19.67	{133.05212}	134.059	2-Oxindole (Microbiome)	[M+H]+
3A2	A	2	62630	19.65	{133.05212}	134.059	2-Oxindole (Microbiome)	[M+H]+
4A1	A	1	25840	19.66	{133.05212}	134.059	2-Oxindole (Microbiome)	[M+H]+
4A2	A	2	N/A	N/A	{133.05212}	134.059	2-Oxindole (Microbiome)	[M+H]+
5B1	B	1	2040	19.68	{133.05212}	134.059	2-Oxindole (Microbiome)	[M+H]+
5B2	B	2	28240	19.63	{133.05212}	134.059	2-Oxindole (Microbiome)	[M+H]+
6A1	A	1	175300	19.7	{133.05212}	134.059	2-Oxindole (Microbiome)	[M+H]+
6A2	A	2	86650	19.69	{133.05212}	134.059	2-Oxindole (Microbiome)	[M+H]+
7A1	A	1	29470	19.65	{133.05212}	134.059	2-Oxindole (Microbiome)	[M+H]+
7A2	A	2	18310	19.71	{133.05212}	134.059	2-Oxindole (Microbiome)	[M+H]+
8A1	A	1	9849	19.66	{133.05212}	134.059	2-Oxindole (Microbiome)	[M+H]+
8A2	A	2	9401	19.7	{133.05212}	134.059	2-Oxindole (Microbiome)	[M+H]+
10B1	B	1	67040	15.09	{151.04847}	150.042	2-Phenylglycine	[M-H]-
10B2	B	2	24540	15.13	{151.04847}	150.042	2-Phenylglycine	[M-H]-
11A1	A	1	18180	15.11	{151.04847}	150.042	2-Phenylglycine	[M-H]-
11A2	A	2	48770	15.15	{151.04847}	150.042	2-Phenylglycine	[M-H]-
12A1	A	1	14340	15.11	{151.04847}	150.042	2-Phenylglycine	[M-H]-
12A2	A	2	33470	15.14	{151.04847}	150.042	2-Phenylglycine	[M-H]-
13A1	A	1	14270	14.95	{151.04847}	150.042	2-Phenylglycine	[M-H]-
13A2	A	2	50700	14.95	{151.04847}	150.042	2-Phenylglycine	[M-H]-
16A1	A	1	22150	15.13	{151.04847}	150.042	2-Phenylglycine	[M-H]-
16A2	A	2	19510	15	{151.04847}	150.042	2-Phenylglycine	[M-H]-
18A1	A	1	5466	15.13	{151.04847}	150.042	2-Phenylglycine	[M-H]-
18A2	A	2	53710	15.11	{151.04847}	150.042	2-Phenylglycine	[M-H]-
1B1	B	1	58720	15.13	{151.04847}	150.042	2-Phenylglycine	[M-H]-
1B2	B	2	69110	15.12	{151.04847}	150.042	2-Phenylglycine	[M-H]-
21A1	A	1	9702	15.14	{151.04847}	150.042	2-Phenylglycine	[M-H]-
21A2	A	2	29140	15.13	{151.04847}	150.042	2-Phenylglycine	[M-H]-
22B1	B	1	22090	15.13	{151.04847}	150.042	2-Phenylglycine	[M-H]-
22B2	B	2	42350	15.13	{151.04847}	150.042	2-Phenylglycine	[M-H]-
2B1	B	1	6798	14.95	{151.04847}	150.042	2-Phenylglycine	[M-H]-
2B2	B	2	38100	15.12	{151.04847}	150.042	2-Phenylglycine	[M-H]-
3A1	A	1	36420	15.14	{151.04847}	150.042	2-Phenylglycine	[M-H]-
3A2	A	2	9781	15.1	{151.04847}	150.042	2-Phenylglycine	[M-H]-
4A1	A	1	78410	15.15	{151.04847}	150.042	2-Phenylglycine	[M-H]-
4A2	A	2	78240	15.13	{151.04847}	150.042	2-Phenylglycine	[M-H]-
5B1	B	1	11310	15.15	{151.04847}	150.042	2-Phenylglycine	[M-H]-
5B2	B	2	35350	14.98	{151.04847}	150.042	2-Phenylglycine	[M-H]-
6A1	A	1	13620	15.1	{151.04847}	150.042	2-Phenylglycine	[M-H]-
6A2	A	2	78540	15.11	{151.04847}	150.042	2-Phenylglycine	[M-H]-
7A1	A	1	4824	15.16	{151.04847}	150.042	2-Phenylglycine	[M-H]-
7A2	A	2	23360	15.15	{151.04847}	150.042	2-Phenylglycine	[M-H]-
8A1	A	1	78400	15.1	{151.04847}	150.042	2-Phenylglycine	[M-H]-
8A2	A	2	133000	15.16	{151.04847}	150.042	2-Phenylglycine	[M-H]-
10B1	B	1	12790000	14.82	{99.06856}	100.075	2-Piperidinone	[M+H]+
10B2	B	2	15260000	15.02	{99.06856}	100.075	2-Piperidinone	[M+H]+
11A1	A	1	54730	14.92	{99.06856}	100.075	2-Piperidinone	[M+H]+
11A2	A	2	455400	15.08	{99.06856}	100.075	2-Piperidinone	[M+H]+
12A1	A	1	436300	14.91	{99.06856}	100.075	2-Piperidinone	[M+H]+
12A2	A	2	2369000	14.93	{99.06856}	100.075	2-Piperidinone	[M+H]+
13A1	A	1	16040000	14.43	{99.06856}	100.075	2-Piperidinone	[M+H]+
13A2	A	2	11340000	14.39	{99.06856}	100.075	2-Piperidinone	[M+H]+
16A1	A	1	19960	15.03	{99.06856}	100.075	2-Piperidinone	[M+H]+
16A2	A	2	26870	14.41	{99.06856}	100.075	2-Piperidinone	[M+H]+
18A1	A	1	332000	14.96	{99.06856}	100.075	2-Piperidinone	[M+H]+
18A2	A	2	193500	14.86	{99.06856}	100.075	2-Piperidinone	[M+H]+
1B1	B	1	712300	14.94	{99.06856}	100.075	2-Piperidinone	[M+H]+
1B2	B	2	216300	14.9	{99.06856}	100.075	2-Piperidinone	[M+H]+
21A1	A	1	2906000	14.91	{99.06856}	100.075	2-Piperidinone	[M+H]+
21A2	A	2	340700	14.99	{99.06856}	100.075	2-Piperidinone	[M+H]+
22B1	B	1	38080	15.04	{99.06856}	100.075	2-Piperidinone	[M+H]+
22B2	B	2	165100	14.9	{99.06856}	100.075	2-Piperidinone	[M+H]+
2B1	B	1	420100	14.85	{99.06856}	100.075	2-Piperidinone	[M+H]+
2B2	B	2	426900	15.01	{99.06856}	100.075	2-Piperidinone	[M+H]+
3A1	A	1	35930	14.99	{99.06856}	100.075	2-Piperidinone	[M+H]+
3A2	A	2	145200	14.87	{99.06856}	100.075	2-Piperidinone	[M+H]+
4A1	A	1	2483000	14.92	{99.06856}	100.075	2-Piperidinone	[M+H]+
4A2	A	2	1098000	15.03	{99.06856}	100.075	2-Piperidinone	[M+H]+
5B1	B	1	1053000	15	{99.06856}	100.075	2-Piperidinone	[M+H]+
5B2	B	2	616500	14.49	{99.06856}	100.075	2-Piperidinone	[M+H]+
6A1	A	1	222300	14.99	{99.06856}	100.075	2-Piperidinone	[M+H]+
6A2	A	2	62820	15.05	{99.06856}	100.075	2-Piperidinone	[M+H]+
7A1	A	1	1888000	14.94	{99.06856}	100.075	2-Piperidinone	[M+H]+
7A2	A	2	460500	15.02	{99.06856}	100.075	2-Piperidinone	[M+H]+
8A1	A	1	474300	14.91	{99.06856}	100.075	2-Piperidinone	[M+H]+
8A2	A	2	778300	15	{99.06856}	100.075	2-Piperidinone	[M+H]+
10B1	B	1	678900	22.51	{406.27205}	405.265	3a,12a-dihydroxy-7-oxo-5b-cholan-24-oic acid (Microbiome)	[M-H]-
10B2	B	2	510200	22.52	{406.27205}	405.265	3a,12a-dihydroxy-7-oxo-5b-cholan-24-oic acid (Microbiome)	[M-H]-
11A1	A	1	1645	22.65	{406.27205}	405.265	3a,12a-dihydroxy-7-oxo-5b-cholan-24-oic acid (Microbiome)	[M-H]-
11A2	A	2	3226	22.51	{406.27205}	405.265	3a,12a-dihydroxy-7-oxo-5b-cholan-24-oic acid (Microbiome)	[M-H]-
12A1	A	1	14630	22.42	{406.27205}	405.265	3a,12a-dihydroxy-7-oxo-5b-cholan-24-oic acid (Microbiome)	[M-H]-
12A2	A	2	7610	22.41	{406.27205}	405.265	3a,12a-dihydroxy-7-oxo-5b-cholan-24-oic acid (Microbiome)	[M-H]-
13A1	A	1	57860	22.41	{406.27205}	405.265	3a,12a-dihydroxy-7-oxo-5b-cholan-24-oic acid (Microbiome)	[M-H]-
13A2	A	2	614700	22.49	{406.27205}	405.265	3a,12a-dihydroxy-7-oxo-5b-cholan-24-oic acid (Microbiome)	[M-H]-
16A1	A	1	3199	22.99	{406.27205}	405.265	3a,12a-dihydroxy-7-oxo-5b-cholan-24-oic acid (Microbiome)	[M-H]-
16A2	A	2	570.4	22.54	{406.27205}	405.265	3a,12a-dihydroxy-7-oxo-5b-cholan-24-oic acid (Microbiome)	[M-H]-
18A1	A	1	3770	22.4	{406.27205}	405.265	3a,12a-dihydroxy-7-oxo-5b-cholan-24-oic acid (Microbiome)	[M-H]-
18A2	A	2	3528	22.63	{406.27205}	405.265	3a,12a-dihydroxy-7-oxo-5b-cholan-24-oic acid (Microbiome)	[M-H]-
1B1	B	1	1428000	22.53	{406.27205}	405.265	3a,12a-dihydroxy-7-oxo-5b-cholan-24-oic acid (Microbiome)	[M-H]-
1B2	B	2	74200	22.52	{406.27205}	405.265	3a,12a-dihydroxy-7-oxo-5b-cholan-24-oic acid (Microbiome)	[M-H]-
21A1	A	1	97780	22.53	{406.27205}	405.265	3a,12a-dihydroxy-7-oxo-5b-cholan-24-oic acid (Microbiome)	[M-H]-
21A2	A	2	1932	22.4	{406.27205}	405.265	3a,12a-dihydroxy-7-oxo-5b-cholan-24-oic acid (Microbiome)	[M-H]-
22B1	B	1	4712	22.5	{406.27205}	405.265	3a,12a-dihydroxy-7-oxo-5b-cholan-24-oic acid (Microbiome)	[M-H]-
22B2	B	2	4486	22.51	{406.27205}	405.265	3a,12a-dihydroxy-7-oxo-5b-cholan-24-oic acid (Microbiome)	[M-H]-
2B1	B	1	1787	22.63	{406.27205}	405.265	3a,12a-dihydroxy-7-oxo-5b-cholan-24-oic acid (Microbiome)	[M-H]-
2B2	B	2	1285000	22.53	{406.27205}	405.265	3a,12a-dihydroxy-7-oxo-5b-cholan-24-oic acid (Microbiome)	[M-H]-
3A1	A	1	2130	22.29	{406.27205}	405.265	3a,12a-dihydroxy-7-oxo-5b-cholan-24-oic acid (Microbiome)	[M-H]-
3A2	A	2	6407	22.64	{406.27205}	405.265	3a,12a-dihydroxy-7-oxo-5b-cholan-24-oic acid (Microbiome)	[M-H]-
4A1	A	1	187800	22.51	{406.27205}	405.265	3a,12a-dihydroxy-7-oxo-5b-cholan-24-oic acid (Microbiome)	[M-H]-
4A2	A	2	170000	22.51	{406.27205}	405.265	3a,12a-dihydroxy-7-oxo-5b-cholan-24-oic acid (Microbiome)	[M-H]-
5B1	B	1	782400	22.52	{406.27205}	405.265	3a,12a-dihydroxy-7-oxo-5b-cholan-24-oic acid (Microbiome)	[M-H]-
5B2	B	2	470200	22.52	{406.27205}	405.265	3a,12a-dihydroxy-7-oxo-5b-cholan-24-oic acid (Microbiome)	[M-H]-
6A1	A	1	1203	22.52	{406.27205}	405.265	3a,12a-dihydroxy-7-oxo-5b-cholan-24-oic acid (Microbiome)	[M-H]-
6A2	A	2	1716	22.41	{406.27205}	405.265	3a,12a-dihydroxy-7-oxo-5b-cholan-24-oic acid (Microbiome)	[M-H]-
7A1	A	1	1239	22.29	{406.27205}	405.265	3a,12a-dihydroxy-7-oxo-5b-cholan-24-oic acid (Microbiome)	[M-H]-
7A2	A	2	6650	22.07	{406.27205}	405.265	3a,12a-dihydroxy-7-oxo-5b-cholan-24-oic acid (Microbiome)	[M-H]-
8A1	A	1	54440	22.5	{406.27205}	405.265	3a,12a-dihydroxy-7-oxo-5b-cholan-24-oic acid (Microbiome)	[M-H]-
8A2	A	2	72290	22.52	{406.27205}	405.265	3a,12a-dihydroxy-7-oxo-5b-cholan-24-oic acid (Microbiome)	[M-H]-
10B1	B	1	896300	30.76	{374.28301}	373.276	3b-Hydroxy-5-cholenoic acid	[M-H]-
10B2	B	2	29780	30.74	{374.28301}	373.276	3b-Hydroxy-5-cholenoic acid	[M-H]-
11A1	A	1	3264000	30.75	{374.28301}	373.276	3b-Hydroxy-5-cholenoic acid	[M-H]-
11A2	A	2	2332000	30.76	{374.28301}	373.276	3b-Hydroxy-5-cholenoic acid	[M-H]-
12A1	A	1	753700	30.75	{374.28301}	373.276	3b-Hydroxy-5-cholenoic acid	[M-H]-
12A2	A	2	1904000	30.75	{374.28301}	373.276	3b-Hydroxy-5-cholenoic acid	[M-H]-
13A1	A	1	595000	30.74	{374.28301}	373.276	3b-Hydroxy-5-cholenoic acid	[M-H]-
13A2	A	2	1278000	30.75	{374.28301}	373.276	3b-Hydroxy-5-cholenoic acid	[M-H]-
16A1	A	1	561600	30.74	{374.28301}	373.276	3b-Hydroxy-5-cholenoic acid	[M-H]-
16A2	A	2	897800	30.75	{374.28301}	373.276	3b-Hydroxy-5-cholenoic acid	[M-H]-
18A1	A	1	250800	30.75	{374.28301}	373.276	3b-Hydroxy-5-cholenoic acid	[M-H]-
18A2	A	2	6241000	30.75	{374.28301}	373.276	3b-Hydroxy-5-cholenoic acid	[M-H]-
1B1	B	1	14870000	30.75	{374.28301}	373.276	3b-Hydroxy-5-cholenoic acid	[M-H]-
1B2	B	2	2188000	30.75	{374.28301}	373.276	3b-Hydroxy-5-cholenoic acid	[M-H]-
21A1	A	1	816400	30.75	{374.28301}	373.276	3b-Hydroxy-5-cholenoic acid	[M-H]-
21A2	A	2	4270000	30.75	{374.28301}	373.276	3b-Hydroxy-5-cholenoic acid	[M-H]-
22B1	B	1	1697000	30.75	{374.28301}	373.276	3b-Hydroxy-5-cholenoic acid	[M-H]-
22B2	B	2	923700	30.75	{374.28301}	373.276	3b-Hydroxy-5-cholenoic acid	[M-H]-
2B1	B	1	727200	30.75	{374.28301}	373.276	3b-Hydroxy-5-cholenoic acid	[M-H]-
2B2	B	2	3347000	30.76	{374.28301}	373.276	3b-Hydroxy-5-cholenoic acid	[M-H]-
3A1	A	1	2864000	30.76	{374.28301}	373.276	3b-Hydroxy-5-cholenoic acid	[M-H]-
3A2	A	2	454400	30.75	{374.28301}	373.276	3b-Hydroxy-5-cholenoic acid	[M-H]-
4A1	A	1	2492000	30.76	{374.28301}	373.276	3b-Hydroxy-5-cholenoic acid	[M-H]-
4A2	A	2	302100	30.76	{374.28301}	373.276	3b-Hydroxy-5-cholenoic acid	[M-H]-
5B1	B	1	104600	30.76	{374.28301}	373.276	3b-Hydroxy-5-cholenoic acid	[M-H]-
5B2	B	2	946600	30.76	{374.28301}	373.276	3b-Hydroxy-5-cholenoic acid	[M-H]-
6A1	A	1	630100	30.75	{374.28301}	373.276	3b-Hydroxy-5-cholenoic acid	[M-H]-
6A2	A	2	2946000	30.75	{374.28301}	373.276	3b-Hydroxy-5-cholenoic acid	[M-H]-
7A1	A	1	494500	30.73	{374.28301}	373.276	3b-Hydroxy-5-cholenoic acid	[M-H]-
7A2	A	2	53630	30.75	{374.28301}	373.276	3b-Hydroxy-5-cholenoic acid	[M-H]-
8A1	A	1	6156000	30.75	{374.28301}	373.276	3b-Hydroxy-5-cholenoic acid	[M-H]-
8A2	A	2	8360000	30.76	{374.28301}	373.276	3b-Hydroxy-5-cholenoic acid	[M-H]-
10B1	B	1	10160	18.6	{175.06276}	176.069	3-Indoleacetic acid (Microbiome)	[M+H]+
10B2	B	2	4823	18.58	{175.06276}	176.069	3-Indoleacetic acid (Microbiome)	[M+H]+
11A1	A	1	17320	18.7	{175.06276}	176.069	3-Indoleacetic acid (Microbiome)	[M+H]+
11A2	A	2	28190	18.53	{175.06276}	176.069	3-Indoleacetic acid (Microbiome)	[M+H]+
12A1	A	1	46100	18.57	{175.06276}	176.069	3-Indoleacetic acid (Microbiome)	[M+H]+
12A2	A	2	92170	18.62	{175.06276}	176.069	3-Indoleacetic acid (Microbiome)	[M+H]+
13A1	A	1	78650	18.82	{175.06276}	176.069	3-Indoleacetic acid (Microbiome)	[M+H]+
13A2	A	2	2644	18.8	{175.06276}	176.069	3-Indoleacetic acid (Microbiome)	[M+H]+
16A1	A	1	33680	18.56	{175.06276}	176.069	3-Indoleacetic acid (Microbiome)	[M+H]+
16A2	A	2	13540	18.83	{175.06276}	176.069	3-Indoleacetic acid (Microbiome)	[M+H]+
18A1	A	1	27010	18.6	{175.06276}	176.069	3-Indoleacetic acid (Microbiome)	[M+H]+
18A2	A	2	15690	18.57	{175.06276}	176.069	3-Indoleacetic acid (Microbiome)	[M+H]+
1B1	B	1	36410	18.57	{175.06276}	176.069	3-Indoleacetic acid (Microbiome)	[M+H]+
1B2	B	2	10330	18.58	{175.06276}	176.069	3-Indoleacetic acid (Microbiome)	[M+H]+
21A1	A	1	17050	18.62	{175.06276}	176.069	3-Indoleacetic acid (Microbiome)	[M+H]+
21A2	A	2	10870	18.53	{175.06276}	176.069	3-Indoleacetic acid (Microbiome)	[M+H]+
22B1	B	1	27830	18.58	{175.06276}	176.069	3-Indoleacetic acid (Microbiome)	[M+H]+
22B2	B	2	94590	18.59	{175.06276}	176.069	3-Indoleacetic acid (Microbiome)	[M+H]+
2B1	B	1	31090	18.65	{175.06276}	176.069	3-Indoleacetic acid (Microbiome)	[M+H]+
2B2	B	2	19150	18.51	{175.06276}	176.069	3-Indoleacetic acid (Microbiome)	[M+H]+
3A1	A	1	20290	18.56	{175.06276}	176.069	3-Indoleacetic acid (Microbiome)	[M+H]+
3A2	A	2	29440	18.63	{175.06276}	176.069	3-Indoleacetic acid (Microbiome)	[M+H]+
4A1	A	1	6278	18.62	{175.06276}	176.069	3-Indoleacetic acid (Microbiome)	[M+H]+
4A2	A	2	13370	18.56	{175.06276}	176.069	3-Indoleacetic acid (Microbiome)	[M+H]+
5B1	B	1	7224	18.52	{175.06276}	176.069	3-Indoleacetic acid (Microbiome)	[M+H]+
5B2	B	2	15410	18.79	{175.06276}	176.069	3-Indoleacetic acid (Microbiome)	[M+H]+
6A1	A	1	4296	18.7	{175.06276}	176.069	3-Indoleacetic acid (Microbiome)	[M+H]+
6A2	A	2	4124	18.52	{175.06276}	176.069	3-Indoleacetic acid (Microbiome)	[M+H]+
7A1	A	1	10130	18.6	{175.06276}	176.069	3-Indoleacetic acid (Microbiome)	[M+H]+
7A2	A	2	11680	18.7	{175.06276}	176.069	3-Indoleacetic acid (Microbiome)	[M+H]+
8A1	A	1	30180	18.61	{175.06276}	176.069	3-Indoleacetic acid (Microbiome)	[M+H]+
8A2	A	2	19290	18.56	{175.06276}	176.069	3-Indoleacetic acid (Microbiome)	[M+H]+
10B1	B	1	17160	18.98	{175.06364}	174.057	3-Indoleacetic acid (Microbiome)	[M-H]-
10B2	B	2	N/A	N/A	{175.06364}	174.057	3-Indoleacetic acid (Microbiome)	[M-H]-
11A1	A	1	29810	18.9	{175.06364}	174.057	3-Indoleacetic acid (Microbiome)	[M-H]-
11A2	A	2	51600	18.8	{175.06364}	174.057	3-Indoleacetic acid (Microbiome)	[M-H]-
12A1	A	1	100700	18.85	{175.06364}	174.057	3-Indoleacetic acid (Microbiome)	[M-H]-
12A2	A	2	185700	18.83	{175.06364}	174.057	3-Indoleacetic acid (Microbiome)	[M-H]-
13A1	A	1	145900	19.09	{175.06364}	174.057	3-Indoleacetic acid (Microbiome)	[M-H]-
13A2	A	2	3057	19.13	{175.06364}	174.057	3-Indoleacetic acid (Microbiome)	[M-H]-
16A1	A	1	75110	18.91	{175.06364}	174.057	3-Indoleacetic acid (Microbiome)	[M-H]-
16A2	A	2	24200	19.07	{175.06364}	174.057	3-Indoleacetic acid (Microbiome)	[M-H]-
18A1	A	1	44090	18.87	{175.06364}	174.057	3-Indoleacetic acid (Microbiome)	[M-H]-
18A2	A	2	27720	18.96	{175.06364}	174.057	3-Indoleacetic acid (Microbiome)	[M-H]-
1B1	B	1	62410	18.84	{175.06364}	174.057	3-Indoleacetic acid (Microbiome)	[M-H]-
1B2	B	2	17900	18.96	{175.06364}	174.057	3-Indoleacetic acid (Microbiome)	[M-H]-
21A1	A	1	23400	18.89	{175.06364}	174.057	3-Indoleacetic acid (Microbiome)	[M-H]-
21A2	A	2	15250	18.84	{175.06364}	174.057	3-Indoleacetic acid (Microbiome)	[M-H]-
22B1	B	1	48420	18.92	{175.06364}	174.057	3-Indoleacetic acid (Microbiome)	[M-H]-
22B2	B	2	255900	18.98	{175.06364}	174.057	3-Indoleacetic acid (Microbiome)	[M-H]-
2B1	B	1	61410	19.11	{175.06364}	174.057	3-Indoleacetic acid (Microbiome)	[M-H]-
2B2	B	2	34190	18.94	{175.06364}	174.057	3-Indoleacetic acid (Microbiome)	[M-H]-
3A1	A	1	32930	18.89	{175.06364}	174.057	3-Indoleacetic acid (Microbiome)	[M-H]-
3A2	A	2	47260	18.89	{175.06364}	174.057	3-Indoleacetic acid (Microbiome)	[M-H]-
4A1	A	1	10430	18.97	{175.06364}	174.057	3-Indoleacetic acid (Microbiome)	[M-H]-
4A2	A	2	19270	18.92	{175.06364}	174.057	3-Indoleacetic acid (Microbiome)	[M-H]-
5B1	B	1	N/A	N/A	{175.06364}	174.057	3-Indoleacetic acid (Microbiome)	[M-H]-
5B2	B	2	33040	19.11	{175.06364}	174.057	3-Indoleacetic acid (Microbiome)	[M-H]-
6A1	A	1	5374	18.92	{175.06364}	174.057	3-Indoleacetic acid (Microbiome)	[M-H]-
6A2	A	2	8654	18.96	{175.06364}	174.057	3-Indoleacetic acid (Microbiome)	[M-H]-
7A1	A	1	10600	18.86	{175.06364}	174.057	3-Indoleacetic acid (Microbiome)	[M-H]-
7A2	A	2	24660	18.93	{175.06364}	174.057	3-Indoleacetic acid (Microbiome)	[M-H]-
8A1	A	1	47600	18.81	{175.06364}	174.057	3-Indoleacetic acid (Microbiome)	[M-H]-
8A2	A	2	34210	18.93	{175.06364}	174.057	3-Indoleacetic acid (Microbiome)	[M-H]-
10B1	B	1	316600	24.83	{392.29259}	391.286	3β-Ursodeoxycholic Acid (Microbiome)	[M-H]-
10B2	B	2	1485000	24.82	{392.29259}	391.286	3β-Ursodeoxycholic Acid (Microbiome)	[M-H]-
11A1	A	1	13740	24.79	{392.29259}	391.286	3β-Ursodeoxycholic Acid (Microbiome)	[M-H]-
11A2	A	2	48350	24.8	{392.29259}	391.286	3β-Ursodeoxycholic Acid (Microbiome)	[M-H]-
12A1	A	1	85170	24.81	{392.29259}	391.286	3β-Ursodeoxycholic Acid (Microbiome)	[M-H]-
12A2	A	2	73200	24.81	{392.29259}	391.286	3β-Ursodeoxycholic Acid (Microbiome)	[M-H]-
13A1	A	1	164500	24.83	{392.29259}	391.286	3β-Ursodeoxycholic Acid (Microbiome)	[M-H]-
13A2	A	2	1126000	24.81	{392.29259}	391.286	3β-Ursodeoxycholic Acid (Microbiome)	[M-H]-
16A1	A	1	9787	24.79	{392.29259}	391.286	3β-Ursodeoxycholic Acid (Microbiome)	[M-H]-
16A2	A	2	3292	24.81	{392.29259}	391.286	3β-Ursodeoxycholic Acid (Microbiome)	[M-H]-
18A1	A	1	169100	24.81	{392.29259}	391.286	3β-Ursodeoxycholic Acid (Microbiome)	[M-H]-
18A2	A	2	6732	24.81	{392.29259}	391.286	3β-Ursodeoxycholic Acid (Microbiome)	[M-H]-
1B1	B	1	4281000	24.84	{392.29259}	391.286	3β-Ursodeoxycholic Acid (Microbiome)	[M-H]-
1B2	B	2	233300	24.83	{392.29259}	391.286	3β-Ursodeoxycholic Acid (Microbiome)	[M-H]-
21A1	A	1	684700	24.84	{392.29259}	391.286	3β-Ursodeoxycholic Acid (Microbiome)	[M-H]-
21A2	A	2	77230	24.8	{392.29259}	391.286	3β-Ursodeoxycholic Acid (Microbiome)	[M-H]-
22B1	B	1	57970	24.82	{392.29259}	391.286	3β-Ursodeoxycholic Acid (Microbiome)	[M-H]-
22B2	B	2	38340	24.8	{392.29259}	391.286	3β-Ursodeoxycholic Acid (Microbiome)	[M-H]-
2B1	B	1	104000	24.81	{392.29259}	391.286	3β-Ursodeoxycholic Acid (Microbiome)	[M-H]-
2B2	B	2	637300	24.84	{392.29259}	391.286	3β-Ursodeoxycholic Acid (Microbiome)	[M-H]-
3A1	A	1	12730	24.8	{392.29259}	391.286	3β-Ursodeoxycholic Acid (Microbiome)	[M-H]-
3A2	A	2	102000	24.8	{392.29259}	391.286	3β-Ursodeoxycholic Acid (Microbiome)	[M-H]-
4A1	A	1	929100	24.82	{392.29259}	391.286	3β-Ursodeoxycholic Acid (Microbiome)	[M-H]-
4A2	A	2	689200	24.84	{392.29259}	391.286	3β-Ursodeoxycholic Acid (Microbiome)	[M-H]-
5B1	B	1	2055000	24.84	{392.29259}	391.286	3β-Ursodeoxycholic Acid (Microbiome)	[M-H]-
5B2	B	2	184500	24.83	{392.29259}	391.286	3β-Ursodeoxycholic Acid (Microbiome)	[M-H]-
6A1	A	1	4649	24.8	{392.29259}	391.286	3β-Ursodeoxycholic Acid (Microbiome)	[M-H]-
6A2	A	2	36330	24.81	{392.29259}	391.286	3β-Ursodeoxycholic Acid (Microbiome)	[M-H]-
7A1	A	1	28680	24.78	{392.29259}	391.286	3β-Ursodeoxycholic Acid (Microbiome)	[M-H]-
7A2	A	2	7730	24.79	{392.29259}	391.286	3β-Ursodeoxycholic Acid (Microbiome)	[M-H]-
8A1	A	1	28430	24.8	{392.29259}	391.286	3β-Ursodeoxycholic Acid (Microbiome)	[M-H]-
8A2	A	2	77410	24.82	{392.29259}	391.286	3β-Ursodeoxycholic Acid (Microbiome)	[M-H]-
10B1	B	1	5035	16.19	{194.05839}	193.052	4-Aminohippuric acid	[M-H]-
10B2	B	2	3705	16.2	{194.05839}	193.052	4-Aminohippuric acid	[M-H]-
11A1	A	1	190800	16.21	{194.05839}	193.052	4-Aminohippuric acid	[M-H]-
11A2	A	2	75960	16.21	{194.05839}	193.052	4-Aminohippuric acid	[M-H]-
12A1	A	1	345100	16.21	{194.05839}	193.052	4-Aminohippuric acid	[M-H]-
12A2	A	2	144200	16.22	{194.05839}	193.052	4-Aminohippuric acid	[M-H]-
13A1	A	1	67620	16.15	{194.05839}	193.052	4-Aminohippuric acid	[M-H]-
13A2	A	2	101100	16.15	{194.05839}	193.052	4-Aminohippuric acid	[M-H]-
16A1	A	1	202100	16.2	{194.05839}	193.052	4-Aminohippuric acid	[M-H]-
16A2	A	2	93680	16.16	{194.05839}	193.052	4-Aminohippuric acid	[M-H]-
18A1	A	1	64310	16.18	{194.05839}	193.052	4-Aminohippuric acid	[M-H]-
18A2	A	2	489.6	16.2	{194.05839}	193.052	4-Aminohippuric acid	[M-H]-
1B1	B	1	13300	16.2	{194.05839}	193.052	4-Aminohippuric acid	[M-H]-
1B2	B	2	181900	16.2	{194.05839}	193.052	4-Aminohippuric acid	[M-H]-
21A1	A	1	19390	16.23	{194.05839}	193.052	4-Aminohippuric acid	[M-H]-
21A2	A	2	61270	16.22	{194.05839}	193.052	4-Aminohippuric acid	[M-H]-
22B1	B	1	5527	16.26	{194.05839}	193.052	4-Aminohippuric acid	[M-H]-
22B2	B	2	7680	16.22	{194.05839}	193.052	4-Aminohippuric acid	[M-H]-
2B1	B	1	15530	16.16	{194.05839}	193.052	4-Aminohippuric acid	[M-H]-
2B2	B	2	94620	16.23	{194.05839}	193.052	4-Aminohippuric acid	[M-H]-
3A1	A	1	947	16.22	{194.05839}	193.052	4-Aminohippuric acid	[M-H]-
3A2	A	2	184700	16.19	{194.05839}	193.052	4-Aminohippuric acid	[M-H]-
4A1	A	1	16510	16.22	{194.05839}	193.052	4-Aminohippuric acid	[M-H]-
4A2	A	2	14720	16.22	{194.05839}	193.052	4-Aminohippuric acid	[M-H]-
5B1	B	1	1453	16.21	{194.05839}	193.052	4-Aminohippuric acid	[M-H]-
5B2	B	2	1750	16.16	{194.05839}	193.052	4-Aminohippuric acid	[M-H]-
6A1	A	1	5105	16.2	{194.05839}	193.052	4-Aminohippuric acid	[M-H]-
6A2	A	2	6542	16.19	{194.05839}	193.052	4-Aminohippuric acid	[M-H]-
7A1	A	1	8564	16.2	{194.05839}	193.052	4-Aminohippuric acid	[M-H]-
7A2	A	2	1781	16.24	{194.05839}	193.052	4-Aminohippuric acid	[M-H]-
8A1	A	1	175200	16.18	{194.05839}	193.052	4-Aminohippuric acid	[M-H]-
8A2	A	2	164600	16.22	{194.05839}	193.052	4-Aminohippuric acid	[M-H]-
10B1	B	1	83700	3.04	{138.04233}	137.036	4-Hydroxybenzoic acid	[M-H]-
10B2	B	2	46130	3.07	{138.04233}	137.036	4-Hydroxybenzoic acid	[M-H]-
11A1	A	1	41050	3.05	{138.04233}	137.036	4-Hydroxybenzoic acid	[M-H]-
11A2	A	2	90760	3.09	{138.04233}	137.036	4-Hydroxybenzoic acid	[M-H]-
12A1	A	1	77760	3.06	{138.04233}	137.036	4-Hydroxybenzoic acid	[M-H]-
12A2	A	2	58420	3.05	{138.04233}	137.036	4-Hydroxybenzoic acid	[M-H]-
13A1	A	1	27410	3.06	{138.04233}	137.036	4-Hydroxybenzoic acid	[M-H]-
13A2	A	2	31260	3.06	{138.04233}	137.036	4-Hydroxybenzoic acid	[M-H]-
16A1	A	1	49450	3.05	{138.04233}	137.036	4-Hydroxybenzoic acid	[M-H]-
16A2	A	2	55760	3.06	{138.04233}	137.036	4-Hydroxybenzoic acid	[M-H]-
18A1	A	1	47300	3.07	{138.04233}	137.036	4-Hydroxybenzoic acid	[M-H]-
18A2	A	2	13060	3.03	{138.04233}	137.036	4-Hydroxybenzoic acid	[M-H]-
1B1	B	1	25410	3.06	{138.04233}	137.036	4-Hydroxybenzoic acid	[M-H]-
1B2	B	2	23740	3.04	{138.04233}	137.036	4-Hydroxybenzoic acid	[M-H]-
21A1	A	1	32070	3.05	{138.04233}	137.036	4-Hydroxybenzoic acid	[M-H]-
21A2	A	2	35560	3.06	{138.04233}	137.036	4-Hydroxybenzoic acid	[M-H]-
22B1	B	1	69660	3.04	{138.04233}	137.036	4-Hydroxybenzoic acid	[M-H]-
22B2	B	2	47690	3.02	{138.04233}	137.036	4-Hydroxybenzoic acid	[M-H]-
2B1	B	1	122100	3.05	{138.04233}	137.036	4-Hydroxybenzoic acid	[M-H]-
2B2	B	2	36150	3.05	{138.04233}	137.036	4-Hydroxybenzoic acid	[M-H]-
3A1	A	1	29940	3.06	{138.04233}	137.036	4-Hydroxybenzoic acid	[M-H]-
3A2	A	2	19750	3.06	{138.04233}	137.036	4-Hydroxybenzoic acid	[M-H]-
4A1	A	1	5819	3.05	{138.04233}	137.036	4-Hydroxybenzoic acid	[M-H]-
4A2	A	2	5801	3.22	{138.04233}	137.036	4-Hydroxybenzoic acid	[M-H]-
5B1	B	1	43090	3.06	{138.04233}	137.036	4-Hydroxybenzoic acid	[M-H]-
5B2	B	2	53090	3.06	{138.04233}	137.036	4-Hydroxybenzoic acid	[M-H]-
6A1	A	1	39420	3.04	{138.04233}	137.036	4-Hydroxybenzoic acid	[M-H]-
6A2	A	2	30400	3.04	{138.04233}	137.036	4-Hydroxybenzoic acid	[M-H]-
7A1	A	1	18260	3.05	{138.04233}	137.036	4-Hydroxybenzoic acid	[M-H]-
7A2	A	2	63440	3.05	{138.04233}	137.036	4-Hydroxybenzoic acid	[M-H]-
8A1	A	1	29980	3.06	{138.04233}	137.036	4-Hydroxybenzoic acid	[M-H]-
8A2	A	2	42020	3.05	{138.04233}	137.036	4-Hydroxybenzoic acid	[M-H]-
10B1	B	1	13050	17.44	{143.03971}	144.046	4-Methyl-5-thiazoleethanol (Microbiome)	[M+H]+
10B2	B	2	3360	17.5	{143.03971}	144.046	4-Methyl-5-thiazoleethanol (Microbiome)	[M+H]+
11A1	A	1	83560	17.49	{143.03971}	144.046	4-Methyl-5-thiazoleethanol (Microbiome)	[M+H]+
11A2	A	2	205000	17.52	{143.03971}	144.046	4-Methyl-5-thiazoleethanol (Microbiome)	[M+H]+
12A1	A	1	25850	17.46	{143.03971}	144.046	4-Methyl-5-thiazoleethanol (Microbiome)	[M+H]+
12A2	A	2	50460	17.48	{143.03971}	144.046	4-Methyl-5-thiazoleethanol (Microbiome)	[M+H]+
13A1	A	1	13100	17.4	{143.03971}	144.046	4-Methyl-5-thiazoleethanol (Microbiome)	[M+H]+
13A2	A	2	4493	17.39	{143.03971}	144.046	4-Methyl-5-thiazoleethanol (Microbiome)	[M+H]+
16A1	A	1	4449	17.5	{143.03971}	144.046	4-Methyl-5-thiazoleethanol (Microbiome)	[M+H]+
16A2	A	2	19930	17.39	{143.03971}	144.046	4-Methyl-5-thiazoleethanol (Microbiome)	[M+H]+
18A1	A	1	24530	17.47	{143.03971}	144.046	4-Methyl-5-thiazoleethanol (Microbiome)	[M+H]+
18A2	A	2	9853	17.44	{143.03971}	144.046	4-Methyl-5-thiazoleethanol (Microbiome)	[M+H]+
1B1	B	1	16640	17.47	{143.03971}	144.046	4-Methyl-5-thiazoleethanol (Microbiome)	[M+H]+
1B2	B	2	13310	17.45	{143.03971}	144.046	4-Methyl-5-thiazoleethanol (Microbiome)	[M+H]+
21A1	A	1	27470	17.47	{143.03971}	144.046	4-Methyl-5-thiazoleethanol (Microbiome)	[M+H]+
21A2	A	2	113400	17.51	{143.03971}	144.046	4-Methyl-5-thiazoleethanol (Microbiome)	[M+H]+
22B1	B	1	13060	17.56	{143.03971}	144.046	4-Methyl-5-thiazoleethanol (Microbiome)	[M+H]+
22B2	B	2	11910	17.48	{143.03971}	144.046	4-Methyl-5-thiazoleethanol (Microbiome)	[M+H]+
2B1	B	1	30400	17.49	{143.03971}	144.046	4-Methyl-5-thiazoleethanol (Microbiome)	[M+H]+
2B2	B	2	10960	17.52	{143.03971}	144.046	4-Methyl-5-thiazoleethanol (Microbiome)	[M+H]+
3A1	A	1	15210	17.49	{143.03971}	144.046	4-Methyl-5-thiazoleethanol (Microbiome)	[M+H]+
3A2	A	2	54240	17.47	{143.03971}	144.046	4-Methyl-5-thiazoleethanol (Microbiome)	[M+H]+
4A1	A	1	1973	17.45	{143.03971}	144.046	4-Methyl-5-thiazoleethanol (Microbiome)	[M+H]+
4A2	A	2	6870	17.53	{143.03971}	144.046	4-Methyl-5-thiazoleethanol (Microbiome)	[M+H]+
5B1	B	1	4815	17.5	{143.03971}	144.046	4-Methyl-5-thiazoleethanol (Microbiome)	[M+H]+
5B2	B	2	9436	17.43	{143.03971}	144.046	4-Methyl-5-thiazoleethanol (Microbiome)	[M+H]+
6A1	A	1	30320	17.51	{143.03971}	144.046	4-Methyl-5-thiazoleethanol (Microbiome)	[M+H]+
6A2	A	2	20330	17.53	{143.03971}	144.046	4-Methyl-5-thiazoleethanol (Microbiome)	[M+H]+
7A1	A	1	17850	17.45	{143.03971}	144.046	4-Methyl-5-thiazoleethanol (Microbiome)	[M+H]+
7A2	A	2	21830	17.52	{143.03971}	144.046	4-Methyl-5-thiazoleethanol (Microbiome)	[M+H]+
8A1	A	1	18090	17.46	{143.03971}	144.046	4-Methyl-5-thiazoleethanol (Microbiome)	[M+H]+
8A2	A	2	15820	17.51	{143.03971}	144.046	4-Methyl-5-thiazoleethanol (Microbiome)	[M+H]+
10B1	B	1	1202000	2.32	{117.07917}	116.072	5-Aminopentanoic acid	[M-H]-
10B2	B	2	1486000	2.33	{117.07917}	116.072	5-Aminopentanoic acid	[M-H]-
11A1	A	1	196600	2.33	{117.07917}	116.072	5-Aminopentanoic acid	[M-H]-
11A2	A	2	288900	2.35	{117.07917}	116.072	5-Aminopentanoic acid	[M-H]-
12A1	A	1	697000	2.33	{117.07917}	116.072	5-Aminopentanoic acid	[M-H]-
12A2	A	2	448100	2.33	{117.07917}	116.072	5-Aminopentanoic acid	[M-H]-
13A1	A	1	204400	2.35	{117.07917}	116.072	5-Aminopentanoic acid	[M-H]-
13A2	A	2	142800	2.35	{117.07917}	116.072	5-Aminopentanoic acid	[M-H]-
16A1	A	1	141400	2.25	{117.07917}	116.072	5-Aminopentanoic acid	[M-H]-
16A2	A	2	663800	2.36	{117.07917}	116.072	5-Aminopentanoic acid	[M-H]-
18A1	A	1	342400	2.33	{117.07917}	116.072	5-Aminopentanoic acid	[M-H]-
18A2	A	2	289700	2.32	{117.07917}	116.072	5-Aminopentanoic acid	[M-H]-
1B1	B	1	664700	2.33	{117.07917}	116.072	5-Aminopentanoic acid	[M-H]-
1B2	B	2	416500	2.32	{117.07917}	116.072	5-Aminopentanoic acid	[M-H]-
21A1	A	1	437600	2.33	{117.07917}	116.072	5-Aminopentanoic acid	[M-H]-
21A2	A	2	650500	2.32	{117.07917}	116.072	5-Aminopentanoic acid	[M-H]-
22B1	B	1	489900	2.32	{117.07917}	116.072	5-Aminopentanoic acid	[M-H]-
22B2	B	2	409100	2.32	{117.07917}	116.072	5-Aminopentanoic acid	[M-H]-
2B1	B	1	771300	2.35	{117.07917}	116.072	5-Aminopentanoic acid	[M-H]-
2B2	B	2	502100	2.33	{117.07917}	116.072	5-Aminopentanoic acid	[M-H]-
3A1	A	1	1487000	2.33	{117.07917}	116.072	5-Aminopentanoic acid	[M-H]-
3A2	A	2	103800	2.25	{117.07917}	116.072	5-Aminopentanoic acid	[M-H]-
4A1	A	1	1060000	2.32	{117.07917}	116.072	5-Aminopentanoic acid	[M-H]-
4A2	A	2	67750	2.33	{117.07917}	116.072	5-Aminopentanoic acid	[M-H]-
5B1	B	1	742200	2.33	{117.07917}	116.072	5-Aminopentanoic acid	[M-H]-
5B2	B	2	888500	2.36	{117.07917}	116.072	5-Aminopentanoic acid	[M-H]-
6A1	A	1	573500	2.32	{117.07917}	116.072	5-Aminopentanoic acid	[M-H]-
6A2	A	2	431700	2.32	{117.07917}	116.072	5-Aminopentanoic acid	[M-H]-
7A1	A	1	1016000	2.33	{117.07917}	116.072	5-Aminopentanoic acid	[M-H]-
7A2	A	2	462000	2.33	{117.07917}	116.072	5-Aminopentanoic acid	[M-H]-
8A1	A	1	271800	2.33	{117.07917}	116.072	5-Aminopentanoic acid	[M-H]-
8A2	A	2	344100	2.33	{117.07917}	116.072	5-Aminopentanoic acid	[M-H]-
10B1	B	1	N/A	N/A	{132.07842}	131.072	5-hydroxyhexanoic acid sodium salt (Microbiome)	[M-H]-
10B2	B	2	N/A	N/A	{132.07842}	131.072	5-hydroxyhexanoic acid sodium salt (Microbiome)	[M-H]-
11A1	A	1	69630	3.93	{132.07842}	131.072	5-hydroxyhexanoic acid sodium salt (Microbiome)	[M-H]-
11A2	A	2	70940	4.01	{132.07842}	131.072	5-hydroxyhexanoic acid sodium salt (Microbiome)	[M-H]-
12A1	A	1	6379	3.7	{132.07842}	131.072	5-hydroxyhexanoic acid sodium salt (Microbiome)	[M-H]-
12A2	A	2	215700	4.06	{132.07842}	131.072	5-hydroxyhexanoic acid sodium salt (Microbiome)	[M-H]-
13A1	A	1	3079	4	{132.07842}	131.072	5-hydroxyhexanoic acid sodium salt (Microbiome)	[M-H]-
13A2	A	2	N/A	N/A	{132.07842}	131.072	5-hydroxyhexanoic acid sodium salt (Microbiome)	[M-H]-
16A1	A	1	119300	4.01	{132.07842}	131.072	5-hydroxyhexanoic acid sodium salt (Microbiome)	[M-H]-
16A2	A	2	53410	3.89	{132.07842}	131.072	5-hydroxyhexanoic acid sodium salt (Microbiome)	[M-H]-
18A1	A	1	12210	4.04	{132.07842}	131.072	5-hydroxyhexanoic acid sodium salt (Microbiome)	[M-H]-
18A2	A	2	2386	3.93	{132.07842}	131.072	5-hydroxyhexanoic acid sodium salt (Microbiome)	[M-H]-
1B1	B	1	N/A	N/A	{132.07842}	131.072	5-hydroxyhexanoic acid sodium salt (Microbiome)	[M-H]-
1B2	B	2	24000	3.99	{132.07842}	131.072	5-hydroxyhexanoic acid sodium salt (Microbiome)	[M-H]-
21A1	A	1	233600	4.15	{132.07842}	131.072	5-hydroxyhexanoic acid sodium salt (Microbiome)	[M-H]-
21A2	A	2	258600	3.9	{132.07842}	131.072	5-hydroxyhexanoic acid sodium salt (Microbiome)	[M-H]-
22B1	B	1	121200	4.04	{132.07842}	131.072	5-hydroxyhexanoic acid sodium salt (Microbiome)	[M-H]-
22B2	B	2	80750	4.01	{132.07842}	131.072	5-hydroxyhexanoic acid sodium salt (Microbiome)	[M-H]-
2B1	B	1	18030	3.97	{132.07842}	131.072	5-hydroxyhexanoic acid sodium salt (Microbiome)	[M-H]-
2B2	B	2	15880	3.89	{132.07842}	131.072	5-hydroxyhexanoic acid sodium salt (Microbiome)	[M-H]-
3A1	A	1	15210	3.96	{132.07842}	131.072	5-hydroxyhexanoic acid sodium salt (Microbiome)	[M-H]-
3A2	A	2	41380	4.04	{132.07842}	131.072	5-hydroxyhexanoic acid sodium salt (Microbiome)	[M-H]-
4A1	A	1	N/A	N/A	{132.07842}	131.072	5-hydroxyhexanoic acid sodium salt (Microbiome)	[M-H]-
4A2	A	2	N/A	N/A	{132.07842}	131.072	5-hydroxyhexanoic acid sodium salt (Microbiome)	[M-H]-
5B1	B	1	1687	4.06	{132.07842}	131.072	5-hydroxyhexanoic acid sodium salt (Microbiome)	[M-H]-
5B2	B	2	7157	4.04	{132.07842}	131.072	5-hydroxyhexanoic acid sodium salt (Microbiome)	[M-H]-
6A1	A	1	20310	3.98	{132.07842}	131.072	5-hydroxyhexanoic acid sodium salt (Microbiome)	[M-H]-
6A2	A	2	14560	3.96	{132.07842}	131.072	5-hydroxyhexanoic acid sodium salt (Microbiome)	[M-H]-
7A1	A	1	41820	3.96	{132.07842}	131.072	5-hydroxyhexanoic acid sodium salt (Microbiome)	[M-H]-
7A2	A	2	16630	3.93	{132.07842}	131.072	5-hydroxyhexanoic acid sodium salt (Microbiome)	[M-H]-
8A1	A	1	11140	3.92	{132.07842}	131.072	5-hydroxyhexanoic acid sodium salt (Microbiome)	[M-H]-
8A2	A	2	16020	4	{132.07842}	131.072	5-hydroxyhexanoic acid sodium salt (Microbiome)	[M-H]-
10B1	B	1	125700	29.93	{344.23062}	345.237	7(S),17(S)-Dihydroxy-8(E),10(Z),13(Z),15(E),19(Z)-docosapentaenoic acid (NIST EL)	[M+H]+
10B2	B	2	159200	29.95	{344.23062}	345.237	7(S),17(S)-Dihydroxy-8(E),10(Z),13(Z),15(E),19(Z)-docosapentaenoic acid (NIST EL)	[M+H]+
11A1	A	1	134100	29.97	{344.23062}	345.237	7(S),17(S)-Dihydroxy-8(E),10(Z),13(Z),15(E),19(Z)-docosapentaenoic acid (NIST EL)	[M+H]+
11A2	A	2	86990	29.95	{344.23062}	345.237	7(S),17(S)-Dihydroxy-8(E),10(Z),13(Z),15(E),19(Z)-docosapentaenoic acid (NIST EL)	[M+H]+
12A1	A	1	89550	29.93	{344.23062}	345.237	7(S),17(S)-Dihydroxy-8(E),10(Z),13(Z),15(E),19(Z)-docosapentaenoic acid (NIST EL)	[M+H]+
12A2	A	2	91830	29.95	{344.23062}	345.237	7(S),17(S)-Dihydroxy-8(E),10(Z),13(Z),15(E),19(Z)-docosapentaenoic acid (NIST EL)	[M+H]+
13A1	A	1	230000	29.94	{344.23062}	345.237	7(S),17(S)-Dihydroxy-8(E),10(Z),13(Z),15(E),19(Z)-docosapentaenoic acid (NIST EL)	[M+H]+
13A2	A	2	164300	29.94	{344.23062}	345.237	7(S),17(S)-Dihydroxy-8(E),10(Z),13(Z),15(E),19(Z)-docosapentaenoic acid (NIST EL)	[M+H]+
16A1	A	1	132200	29.95	{344.23062}	345.237	7(S),17(S)-Dihydroxy-8(E),10(Z),13(Z),15(E),19(Z)-docosapentaenoic acid (NIST EL)	[M+H]+
16A2	A	2	176600	29.93	{344.23062}	345.237	7(S),17(S)-Dihydroxy-8(E),10(Z),13(Z),15(E),19(Z)-docosapentaenoic acid (NIST EL)	[M+H]+
18A1	A	1	136800	29.96	{344.23062}	345.237	7(S),17(S)-Dihydroxy-8(E),10(Z),13(Z),15(E),19(Z)-docosapentaenoic acid (NIST EL)	[M+H]+
18A2	A	2	46480	29.93	{344.23062}	345.237	7(S),17(S)-Dihydroxy-8(E),10(Z),13(Z),15(E),19(Z)-docosapentaenoic acid (NIST EL)	[M+H]+
1B1	B	1	152700	29.95	{344.23062}	345.237	7(S),17(S)-Dihydroxy-8(E),10(Z),13(Z),15(E),19(Z)-docosapentaenoic acid (NIST EL)	[M+H]+
1B2	B	2	146500	29.94	{344.23062}	345.237	7(S),17(S)-Dihydroxy-8(E),10(Z),13(Z),15(E),19(Z)-docosapentaenoic acid (NIST EL)	[M+H]+
21A1	A	1	71650	29.94	{344.23062}	345.237	7(S),17(S)-Dihydroxy-8(E),10(Z),13(Z),15(E),19(Z)-docosapentaenoic acid (NIST EL)	[M+H]+
21A2	A	2	53330	29.98	{344.23062}	345.237	7(S),17(S)-Dihydroxy-8(E),10(Z),13(Z),15(E),19(Z)-docosapentaenoic acid (NIST EL)	[M+H]+
22B1	B	1	29620	29.99	{344.23062}	345.237	7(S),17(S)-Dihydroxy-8(E),10(Z),13(Z),15(E),19(Z)-docosapentaenoic acid (NIST EL)	[M+H]+
22B2	B	2	62330	29.92	{344.23062}	345.237	7(S),17(S)-Dihydroxy-8(E),10(Z),13(Z),15(E),19(Z)-docosapentaenoic acid (NIST EL)	[M+H]+
2B1	B	1	105900	29.98	{344.23062}	345.237	7(S),17(S)-Dihydroxy-8(E),10(Z),13(Z),15(E),19(Z)-docosapentaenoic acid (NIST EL)	[M+H]+
2B2	B	2	44110	29.97	{344.23062}	345.237	7(S),17(S)-Dihydroxy-8(E),10(Z),13(Z),15(E),19(Z)-docosapentaenoic acid (NIST EL)	[M+H]+
3A1	A	1	65380	29.95	{344.23062}	345.237	7(S),17(S)-Dihydroxy-8(E),10(Z),13(Z),15(E),19(Z)-docosapentaenoic acid (NIST EL)	[M+H]+
3A2	A	2	78560	29.94	{344.23062}	345.237	7(S),17(S)-Dihydroxy-8(E),10(Z),13(Z),15(E),19(Z)-docosapentaenoic acid (NIST EL)	[M+H]+
4A1	A	1	146800	29.94	{344.23062}	345.237	7(S),17(S)-Dihydroxy-8(E),10(Z),13(Z),15(E),19(Z)-docosapentaenoic acid (NIST EL)	[M+H]+
4A2	A	2	77840	29.98	{344.23062}	345.237	7(S),17(S)-Dihydroxy-8(E),10(Z),13(Z),15(E),19(Z)-docosapentaenoic acid (NIST EL)	[M+H]+
5B1	B	1	166600	29.94	{344.23062}	345.237	7(S),17(S)-Dihydroxy-8(E),10(Z),13(Z),15(E),19(Z)-docosapentaenoic acid (NIST EL)	[M+H]+
5B2	B	2	254100	29.94	{344.23062}	345.237	7(S),17(S)-Dihydroxy-8(E),10(Z),13(Z),15(E),19(Z)-docosapentaenoic acid (NIST EL)	[M+H]+
6A1	A	1	94840	29.97	{344.23062}	345.237	7(S),17(S)-Dihydroxy-8(E),10(Z),13(Z),15(E),19(Z)-docosapentaenoic acid (NIST EL)	[M+H]+
6A2	A	2	98060	29.97	{344.23062}	345.237	7(S),17(S)-Dihydroxy-8(E),10(Z),13(Z),15(E),19(Z)-docosapentaenoic acid (NIST EL)	[M+H]+
7A1	A	1	49470	29.94	{344.23062}	345.237	7(S),17(S)-Dihydroxy-8(E),10(Z),13(Z),15(E),19(Z)-docosapentaenoic acid (NIST EL)	[M+H]+
7A2	A	2	89960	29.97	{344.23062}	345.237	7(S),17(S)-Dihydroxy-8(E),10(Z),13(Z),15(E),19(Z)-docosapentaenoic acid (NIST EL)	[M+H]+
8A1	A	1	182700	29.94	{344.23062}	345.237	7(S),17(S)-Dihydroxy-8(E),10(Z),13(Z),15(E),19(Z)-docosapentaenoic acid (NIST EL)	[M+H]+
8A2	A	2	129000	29.96	{344.23062}	345.237	7(S),17(S)-Dihydroxy-8(E),10(Z),13(Z),15(E),19(Z)-docosapentaenoic acid (NIST EL)	[M+H]+
10B1	B	1	320800	15.06	{165.06495}	166.072	7-Methylguanine (Microbiome)	[M+H]+
10B2	B	2	210600	15.15	{165.06495}	166.072	7-Methylguanine (Microbiome)	[M+H]+
11A1	A	1	25240	15.13	{165.06495}	166.072	7-Methylguanine (Microbiome)	[M+H]+
11A2	A	2	9207	15.2	{165.06495}	166.072	7-Methylguanine (Microbiome)	[M+H]+
12A1	A	1	29060	15.13	{165.06495}	166.072	7-Methylguanine (Microbiome)	[M+H]+
12A2	A	2	26730	15.15	{165.06495}	166.072	7-Methylguanine (Microbiome)	[M+H]+
13A1	A	1	264600	14.98	{165.06495}	166.072	7-Methylguanine (Microbiome)	[M+H]+
13A2	A	2	204700	14.95	{165.06495}	166.072	7-Methylguanine (Microbiome)	[M+H]+
16A1	A	1	391600	15.16	{165.06495}	166.072	7-Methylguanine (Microbiome)	[M+H]+
16A2	A	2	316100	14.97	{165.06495}	166.072	7-Methylguanine (Microbiome)	[M+H]+
18A1	A	1	392600	15.12	{165.06495}	166.072	7-Methylguanine (Microbiome)	[M+H]+
18A2	A	2	229700	15.11	{165.06495}	166.072	7-Methylguanine (Microbiome)	[M+H]+
1B1	B	1	381700	15.13	{165.06495}	166.072	7-Methylguanine (Microbiome)	[M+H]+
1B2	B	2	387100	15.11	{165.06495}	166.072	7-Methylguanine (Microbiome)	[M+H]+
21A1	A	1	247200	15.1	{165.06495}	166.072	7-Methylguanine (Microbiome)	[M+H]+
21A2	A	2	410900	15.16	{165.06495}	166.072	7-Methylguanine (Microbiome)	[M+H]+
22B1	B	1	23190	15.2	{165.06495}	166.072	7-Methylguanine (Microbiome)	[M+H]+
22B2	B	2	8440	15.12	{165.06495}	166.072	7-Methylguanine (Microbiome)	[M+H]+
2B1	B	1	367800	15.1	{165.06495}	166.072	7-Methylguanine (Microbiome)	[M+H]+
2B2	B	2	291700	15.17	{165.06495}	166.072	7-Methylguanine (Microbiome)	[M+H]+
3A1	A	1	228200	15.13	{165.06495}	166.072	7-Methylguanine (Microbiome)	[M+H]+
3A2	A	2	425200	15.1	{165.06495}	166.072	7-Methylguanine (Microbiome)	[M+H]+
4A1	A	1	23010	15.11	{165.06495}	166.072	7-Methylguanine (Microbiome)	[M+H]+
4A2	A	2	110100	15.16	{165.06495}	166.072	7-Methylguanine (Microbiome)	[M+H]+
5B1	B	1	225400	15.15	{165.06495}	166.072	7-Methylguanine (Microbiome)	[M+H]+
5B2	B	2	205700	15	{165.06495}	166.072	7-Methylguanine (Microbiome)	[M+H]+
6A1	A	1	27450	15.16	{165.06495}	166.072	7-Methylguanine (Microbiome)	[M+H]+
6A2	A	2	23300	15.18	{165.06495}	166.072	7-Methylguanine (Microbiome)	[M+H]+
7A1	A	1	24750	15.13	{165.06495}	166.072	7-Methylguanine (Microbiome)	[M+H]+
7A2	A	2	8362	15.17	{165.06495}	166.072	7-Methylguanine (Microbiome)	[M+H]+
8A1	A	1	268900	15.13	{165.06495}	166.072	7-Methylguanine (Microbiome)	[M+H]+
8A2	A	2	318300	15.15	{165.06495}	166.072	7-Methylguanine (Microbiome)	[M+H]+
10B1	B	1	29830	32.25	{280.23999}	281.247	9E,11E-Octadecadienoic acid (NIST EL)	[M+H]+
10B2	B	2	35350	32.26	{280.23999}	281.247	9E,11E-Octadecadienoic acid (NIST EL)	[M+H]+
11A1	A	1	55510	32.27	{280.23999}	281.247	9E,11E-Octadecadienoic acid (NIST EL)	[M+H]+
11A2	A	2	13010	32.26	{280.23999}	281.247	9E,11E-Octadecadienoic acid (NIST EL)	[M+H]+
12A1	A	1	7536	32.24	{280.23999}	281.247	9E,11E-Octadecadienoic acid (NIST EL)	[M+H]+
12A2	A	2	65140	32.25	{280.23999}	281.247	9E,11E-Octadecadienoic acid (NIST EL)	[M+H]+
13A1	A	1	34270	32.24	{280.23999}	281.247	9E,11E-Octadecadienoic acid (NIST EL)	[M+H]+
13A2	A	2	37190	32.24	{280.23999}	281.247	9E,11E-Octadecadienoic acid (NIST EL)	[M+H]+
16A1	A	1	53200	32.26	{280.23999}	281.247	9E,11E-Octadecadienoic acid (NIST EL)	[M+H]+
16A2	A	2	6491	32.26	{280.23999}	281.247	9E,11E-Octadecadienoic acid (NIST EL)	[M+H]+
18A1	A	1	6823	32.24	{280.23999}	281.247	9E,11E-Octadecadienoic acid (NIST EL)	[M+H]+
18A2	A	2	4811	32.24	{280.23999}	281.247	9E,11E-Octadecadienoic acid (NIST EL)	[M+H]+
1B1	B	1	11630	32.24	{280.23999}	281.247	9E,11E-Octadecadienoic acid (NIST EL)	[M+H]+
1B2	B	2	14740	32.22	{280.23999}	281.247	9E,11E-Octadecadienoic acid (NIST EL)	[M+H]+
21A1	A	1	38930	32.24	{280.23999}	281.247	9E,11E-Octadecadienoic acid (NIST EL)	[M+H]+
21A2	A	2	6316	32.26	{280.23999}	281.247	9E,11E-Octadecadienoic acid (NIST EL)	[M+H]+
22B1	B	1	8456	32.29	{280.23999}	281.247	9E,11E-Octadecadienoic acid (NIST EL)	[M+H]+
22B2	B	2	7048	32.22	{280.23999}	281.247	9E,11E-Octadecadienoic acid (NIST EL)	[M+H]+
2B1	B	1	30890	32.27	{280.23999}	281.247	9E,11E-Octadecadienoic acid (NIST EL)	[M+H]+
2B2	B	2	4608	32.26	{280.23999}	281.247	9E,11E-Octadecadienoic acid (NIST EL)	[M+H]+
3A1	A	1	41420	32.24	{280.23999}	281.247	9E,11E-Octadecadienoic acid (NIST EL)	[M+H]+
3A2	A	2	1820	32.25	{280.23999}	281.247	9E,11E-Octadecadienoic acid (NIST EL)	[M+H]+
4A1	A	1	26580	32.24	{280.23999}	281.247	9E,11E-Octadecadienoic acid (NIST EL)	[M+H]+
4A2	A	2	15400	32.29	{280.23999}	281.247	9E,11E-Octadecadienoic acid (NIST EL)	[M+H]+
5B1	B	1	32620	32.25	{280.23999}	281.247	9E,11E-Octadecadienoic acid (NIST EL)	[M+H]+
5B2	B	2	14920	32.24	{280.23999}	281.247	9E,11E-Octadecadienoic acid (NIST EL)	[M+H]+
6A1	A	1	18530	32.26	{280.23999}	281.247	9E,11E-Octadecadienoic acid (NIST EL)	[M+H]+
6A2	A	2	13350	32.27	{280.23999}	281.247	9E,11E-Octadecadienoic acid (NIST EL)	[M+H]+
7A1	A	1	2706	32.26	{280.23999}	281.247	9E,11E-Octadecadienoic acid (NIST EL)	[M+H]+
7A2	A	2	3576	32.26	{280.23999}	281.247	9E,11E-Octadecadienoic acid (NIST EL)	[M+H]+
8A1	A	1	8442	32.25	{280.23999}	281.247	9E,11E-Octadecadienoic acid (NIST EL)	[M+H]+
8A2	A	2	5703	32.26	{280.23999}	281.247	9E,11E-Octadecadienoic acid (NIST EL)	[M+H]+
10B1	B	1	4275	16.49	{151.06309}	152.07	Acetaminophen	[M+H]+
10B2	B	2	10870	16.57	{151.06309}	152.07	Acetaminophen	[M+H]+
11A1	A	1	543.9	16.96	{151.06309}	152.07	Acetaminophen	[M+H]+
11A2	A	2	15760	16.59	{151.06309}	152.07	Acetaminophen	[M+H]+
12A1	A	1	N/A	N/A	{151.06309}	152.07	Acetaminophen	[M+H]+
12A2	A	2	4456	16.54	{151.06309}	152.07	Acetaminophen	[M+H]+
13A1	A	1	3228	16.43	{151.06309}	152.07	Acetaminophen	[M+H]+
13A2	A	2	N/A	N/A	{151.06309}	152.07	Acetaminophen	[M+H]+
16A1	A	1	1957	16.56	{151.06309}	152.07	Acetaminophen	[M+H]+
16A2	A	2	N/A	N/A	{151.06309}	152.07	Acetaminophen	[M+H]+
18A1	A	1	N/A	N/A	{151.06309}	152.07	Acetaminophen	[M+H]+
18A2	A	2	N/A	N/A	{151.06309}	152.07	Acetaminophen	[M+H]+
1B1	B	1	N/A	N/A	{151.06309}	152.07	Acetaminophen	[M+H]+
1B2	B	2	1323	16.5	{151.06309}	152.07	Acetaminophen	[M+H]+
21A1	A	1	4229	16.53	{151.06309}	152.07	Acetaminophen	[M+H]+
21A2	A	2	157900	16.57	{151.06309}	152.07	Acetaminophen	[M+H]+
22B1	B	1	2501	16.62	{151.06309}	152.07	Acetaminophen	[M+H]+
22B2	B	2	11080	16.54	{151.06309}	152.07	Acetaminophen	[M+H]+
2B1	B	1	71310	16.53	{151.06309}	152.07	Acetaminophen	[M+H]+
2B2	B	2	1173	16.58	{151.06309}	152.07	Acetaminophen	[M+H]+
3A1	A	1	666.9	17.01	{151.06309}	152.07	Acetaminophen	[M+H]+
3A2	A	2	837.3	16.33	{151.06309}	152.07	Acetaminophen	[M+H]+
4A1	A	1	1383	16.53	{151.06309}	152.07	Acetaminophen	[M+H]+
4A2	A	2	997.9	16.58	{151.06309}	152.07	Acetaminophen	[M+H]+
5B1	B	1	N/A	N/A	{151.06309}	152.07	Acetaminophen	[M+H]+
5B2	B	2	742.8	16.73	{151.06309}	152.07	Acetaminophen	[M+H]+
6A1	A	1	965.1	16.72	{151.06309}	152.07	Acetaminophen	[M+H]+
6A2	A	2	N/A	N/A	{151.06309}	152.07	Acetaminophen	[M+H]+
7A1	A	1	928.3	17.01	{151.06309}	152.07	Acetaminophen	[M+H]+
7A2	A	2	N/A	N/A	{151.06309}	152.07	Acetaminophen	[M+H]+
8A1	A	1	2205000	16.53	{151.06309}	152.07	Acetaminophen	[M+H]+
8A2	A	2	N/A	N/A	{151.06309}	152.07	Acetaminophen	[M+H]+
10B1	B	1	204900	15.39	{135.05378}	136.061	Adenine	[M+H]+
10B2	B	2	73830	15.47	{135.05378}	136.061	Adenine	[M+H]+
11A1	A	1	31720	15.43	{135.05378}	136.061	Adenine	[M+H]+
11A2	A	2	81270	15.51	{135.05378}	136.061	Adenine	[M+H]+
12A1	A	1	17040	15.44	{135.05378}	136.061	Adenine	[M+H]+
12A2	A	2	57700	15.45	{135.05378}	136.061	Adenine	[M+H]+
13A1	A	1	610900	15.3	{135.05378}	136.061	Adenine	[M+H]+
13A2	A	2	31820	15.29	{135.05378}	136.061	Adenine	[M+H]+
16A1	A	1	32200	15.47	{135.05378}	136.061	Adenine	[M+H]+
16A2	A	2	22330	15.3	{135.05378}	136.061	Adenine	[M+H]+
18A1	A	1	44000	15.43	{135.05378}	136.061	Adenine	[M+H]+
18A2	A	2	46340	15.41	{135.05378}	136.061	Adenine	[M+H]+
1B1	B	1	105600	15.45	{135.05378}	136.061	Adenine	[M+H]+
1B2	B	2	25970	15.43	{135.05378}	136.061	Adenine	[M+H]+
21A1	A	1	35690	15.42	{135.05378}	136.061	Adenine	[M+H]+
21A2	A	2	79730	15.47	{135.05378}	136.061	Adenine	[M+H]+
22B1	B	1	54320	15.51	{135.05378}	136.061	Adenine	[M+H]+
22B2	B	2	43300	15.43	{135.05378}	136.061	Adenine	[M+H]+
2B1	B	1	23280	15.4	{135.05378}	136.061	Adenine	[M+H]+
2B2	B	2	57500	15.47	{135.05378}	136.061	Adenine	[M+H]+
3A1	A	1	17540	15.46	{135.05378}	136.061	Adenine	[M+H]+
3A2	A	2	59170	15.41	{135.05378}	136.061	Adenine	[M+H]+
4A1	A	1	143500	15.43	{135.05378}	136.061	Adenine	[M+H]+
4A2	A	2	71840	15.49	{135.05378}	136.061	Adenine	[M+H]+
5B1	B	1	31250	15.47	{135.05378}	136.061	Adenine	[M+H]+
5B2	B	2	25630	15.33	{135.05378}	136.061	Adenine	[M+H]+
6A1	A	1	9870	15.47	{135.05378}	136.061	Adenine	[M+H]+
6A2	A	2	22390	15.48	{135.05378}	136.061	Adenine	[M+H]+
7A1	A	1	28410	15.47	{135.05378}	136.061	Adenine	[M+H]+
7A2	A	2	44570	15.5	{135.05378}	136.061	Adenine	[M+H]+
8A1	A	1	17310	15.43	{135.05378}	136.061	Adenine	[M+H]+
8A2	A	2	44490	15.47	{135.05378}	136.061	Adenine	[M+H]+
10B1	B	1	164700	15.48	{135.05446}	134.048	Adenine	[M-H]-
10B2	B	2	46390	15.51	{135.05446}	134.048	Adenine	[M-H]-
11A1	A	1	17980	15.53	{135.05446}	134.048	Adenine	[M-H]-
11A2	A	2	48790	15.55	{135.05446}	134.048	Adenine	[M-H]-
12A1	A	1	10430	15.51	{135.05446}	134.048	Adenine	[M-H]-
12A2	A	2	31530	15.54	{135.05446}	134.048	Adenine	[M-H]-
13A1	A	1	509400	15.37	{135.05446}	134.048	Adenine	[M-H]-
13A2	A	2	19890	15.38	{135.05446}	134.048	Adenine	[M-H]-
16A1	A	1	18650	15.51	{135.05446}	134.048	Adenine	[M-H]-
16A2	A	2	8573	15.4	{135.05446}	134.048	Adenine	[M-H]-
18A1	A	1	28860	15.51	{135.05446}	134.048	Adenine	[M-H]-
18A2	A	2	27620	15.49	{135.05446}	134.048	Adenine	[M-H]-
1B1	B	1	72100	15.51	{135.05446}	134.048	Adenine	[M-H]-
1B2	B	2	19820	15.51	{135.05446}	134.048	Adenine	[M-H]-
21A1	A	1	16420	15.53	{135.05446}	134.048	Adenine	[M-H]-
21A2	A	2	48860	15.53	{135.05446}	134.048	Adenine	[M-H]-
22B1	B	1	27620	15.54	{135.05446}	134.048	Adenine	[M-H]-
22B2	B	2	22840	15.51	{135.05446}	134.048	Adenine	[M-H]-
2B1	B	1	5256	15.34	{135.05446}	134.048	Adenine	[M-H]-
2B2	B	2	40100	15.54	{135.05446}	134.048	Adenine	[M-H]-
3A1	A	1	11060	15.53	{135.05446}	134.048	Adenine	[M-H]-
3A2	A	2	44980	15.49	{135.05446}	134.048	Adenine	[M-H]-
4A1	A	1	113400	15.53	{135.05446}	134.048	Adenine	[M-H]-
4A2	A	2	46290	15.53	{135.05446}	134.048	Adenine	[M-H]-
5B1	B	1	16520	15.54	{135.05446}	134.048	Adenine	[M-H]-
5B2	B	2	12390	15.42	{135.05446}	134.048	Adenine	[M-H]-
6A1	A	1	5678	15.52	{135.05446}	134.048	Adenine	[M-H]-
6A2	A	2	11620	15.5	{135.05446}	134.048	Adenine	[M-H]-
7A1	A	1	13210	15.53	{135.05446}	134.048	Adenine	[M-H]-
7A2	A	2	24660	15.54	{135.05446}	134.048	Adenine	[M-H]-
8A1	A	1	10310	15.48	{135.05446}	134.048	Adenine	[M-H]-
8A2	A	2	28080	15.53	{135.05446}	134.048	Adenine	[M-H]-
10B1	B	1	40070	23.58	{300.19365}	299.187	All-trans-retinoic acid	[M-H]-
10B2	B	2	8829	23.55	{300.19365}	299.187	All-trans-retinoic acid	[M-H]-
11A1	A	1	119600	23.56	{300.19365}	299.187	All-trans-retinoic acid	[M-H]-
11A2	A	2	113400	23.59	{300.19365}	299.187	All-trans-retinoic acid	[M-H]-
12A1	A	1	23500	23.58	{300.19365}	299.187	All-trans-retinoic acid	[M-H]-
12A2	A	2	55840	23.56	{300.19365}	299.187	All-trans-retinoic acid	[M-H]-
13A1	A	1	4716	23.53	{300.19365}	299.187	All-trans-retinoic acid	[M-H]-
13A2	A	2	7287	23.56	{300.19365}	299.187	All-trans-retinoic acid	[M-H]-
16A1	A	1	113200	23.57	{300.19365}	299.187	All-trans-retinoic acid	[M-H]-
16A2	A	2	81140	23.6	{300.19365}	299.187	All-trans-retinoic acid	[M-H]-
18A1	A	1	20490	23.59	{300.19365}	299.187	All-trans-retinoic acid	[M-H]-
18A2	A	2	258800	23.58	{300.19365}	299.187	All-trans-retinoic acid	[M-H]-
1B1	B	1	33430	23.54	{300.19365}	299.187	All-trans-retinoic acid	[M-H]-
1B2	B	2	59500	23.55	{300.19365}	299.187	All-trans-retinoic acid	[M-H]-
21A1	A	1	46030	23.6	{300.19365}	299.187	All-trans-retinoic acid	[M-H]-
21A2	A	2	54140	23.55	{300.19365}	299.187	All-trans-retinoic acid	[M-H]-
22B1	B	1	98190	23.57	{300.19365}	299.187	All-trans-retinoic acid	[M-H]-
22B2	B	2	110400	23.59	{300.19365}	299.187	All-trans-retinoic acid	[M-H]-
2B1	B	1	93940	23.58	{300.19365}	299.187	All-trans-retinoic acid	[M-H]-
2B2	B	2	99230	23.59	{300.19365}	299.187	All-trans-retinoic acid	[M-H]-
3A1	A	1	26560	23.6	{300.19365}	299.187	All-trans-retinoic acid	[M-H]-
3A2	A	2	37700	23.59	{300.19365}	299.187	All-trans-retinoic acid	[M-H]-
4A1	A	1	13050	23.56	{300.19365}	299.187	All-trans-retinoic acid	[M-H]-
4A2	A	2	13690	23.59	{300.19365}	299.187	All-trans-retinoic acid	[M-H]-
5B1	B	1	6074	23.6	{300.19365}	299.187	All-trans-retinoic acid	[M-H]-
5B2	B	2	6695	23.56	{300.19365}	299.187	All-trans-retinoic acid	[M-H]-
6A1	A	1	109600	23.6	{300.19365}	299.187	All-trans-retinoic acid	[M-H]-
6A2	A	2	41190	23.6	{300.19365}	299.187	All-trans-retinoic acid	[M-H]-
7A1	A	1	201700	23.59	{300.19365}	299.187	All-trans-retinoic acid	[M-H]-
7A2	A	2	71180	23.61	{300.19365}	299.187	All-trans-retinoic acid	[M-H]-
8A1	A	1	73000	23.58	{300.19365}	299.187	All-trans-retinoic acid	[M-H]-
8A2	A	2	48100	23.56	{300.19365}	299.187	All-trans-retinoic acid	[M-H]-
10B1	B	1	1424000	31.15	{278.22545}	277.219	Alpha-Linolenic acid	[M-H]-
10B2	B	2	1932000	31.14	{278.22545}	277.219	Alpha-Linolenic acid	[M-H]-
11A1	A	1	280600	31.15	{278.22545}	277.219	Alpha-Linolenic acid	[M-H]-
11A2	A	2	140700	31.16	{278.22545}	277.219	Alpha-Linolenic acid	[M-H]-
12A1	A	1	638800	31.15	{278.22545}	277.219	Alpha-Linolenic acid	[M-H]-
12A2	A	2	16910000	31.15	{278.22545}	277.219	Alpha-Linolenic acid	[M-H]-
13A1	A	1	444900	31.14	{278.22545}	277.219	Alpha-Linolenic acid	[M-H]-
13A2	A	2	15920000	31.14	{278.22545}	277.219	Alpha-Linolenic acid	[M-H]-
16A1	A	1	902300	31.14	{278.22545}	277.219	Alpha-Linolenic acid	[M-H]-
16A2	A	2	203400	31.17	{278.22545}	277.219	Alpha-Linolenic acid	[M-H]-
18A1	A	1	561500	31.14	{278.22545}	277.219	Alpha-Linolenic acid	[M-H]-
18A2	A	2	1154000	31.15	{278.22545}	277.219	Alpha-Linolenic acid	[M-H]-
1B1	B	1	376700	31.15	{278.22545}	277.219	Alpha-Linolenic acid	[M-H]-
1B2	B	2	234800	31.14	{278.22545}	277.219	Alpha-Linolenic acid	[M-H]-
21A1	A	1	2740000	31.14	{278.22545}	277.219	Alpha-Linolenic acid	[M-H]-
21A2	A	2	380000	31.16	{278.22545}	277.219	Alpha-Linolenic acid	[M-H]-
22B1	B	1	264200	31.14	{278.22545}	277.219	Alpha-Linolenic acid	[M-H]-
22B2	B	2	160300	31.15	{278.22545}	277.219	Alpha-Linolenic acid	[M-H]-
2B1	B	1	10170000	31.15	{278.22545}	277.219	Alpha-Linolenic acid	[M-H]-
2B2	B	2	110100	31.16	{278.22545}	277.219	Alpha-Linolenic acid	[M-H]-
3A1	A	1	11650000	31.15	{278.22545}	277.219	Alpha-Linolenic acid	[M-H]-
3A2	A	2	1609000	31.15	{278.22545}	277.219	Alpha-Linolenic acid	[M-H]-
4A1	A	1	880500	31.15	{278.22545}	277.219	Alpha-Linolenic acid	[M-H]-
4A2	A	2	337900	31.15	{278.22545}	277.219	Alpha-Linolenic acid	[M-H]-
5B1	B	1	598400	31.14	{278.22545}	277.219	Alpha-Linolenic acid	[M-H]-
5B2	B	2	62440	31.15	{278.22545}	277.219	Alpha-Linolenic acid	[M-H]-
6A1	A	1	757400	31.14	{278.22545}	277.219	Alpha-Linolenic acid	[M-H]-
6A2	A	2	102600	31.24	{278.22545}	277.219	Alpha-Linolenic acid	[M-H]-
7A1	A	1	22690	31.13	{278.22545}	277.219	Alpha-Linolenic acid	[M-H]-
7A2	A	2	207200	31.15	{278.22545}	277.219	Alpha-Linolenic acid	[M-H]-
8A1	A	1	210100	31.15	{278.22545}	277.219	Alpha-Linolenic acid	[M-H]-
8A2	A	2	300400	31.15	{278.22545}	277.219	Alpha-Linolenic acid	[M-H]-
10B1	B	1	206600	31.15	{278.22465}	323.223	Alpha-Linolenic acid FA	[M+FA-H]-
10B2	B	2	250900	31.14	{278.22465}	323.223	Alpha-Linolenic acid FA	[M+FA-H]-
11A1	A	1	40810	31.14	{278.22465}	323.223	Alpha-Linolenic acid FA	[M+FA-H]-
11A2	A	2	17260	31.15	{278.22465}	323.223	Alpha-Linolenic acid FA	[M+FA-H]-
12A1	A	1	84100	31.15	{278.22465}	323.223	Alpha-Linolenic acid FA	[M+FA-H]-
12A2	A	2	2110000	31.15	{278.22465}	323.223	Alpha-Linolenic acid FA	[M+FA-H]-
13A1	A	1	62430	31.14	{278.22465}	323.223	Alpha-Linolenic acid FA	[M+FA-H]-
13A2	A	2	2023000	31.14	{278.22465}	323.223	Alpha-Linolenic acid FA	[M+FA-H]-
16A1	A	1	114900	31.14	{278.22465}	323.223	Alpha-Linolenic acid FA	[M+FA-H]-
16A2	A	2	30520	31.17	{278.22465}	323.223	Alpha-Linolenic acid FA	[M+FA-H]-
18A1	A	1	75330	31.14	{278.22465}	323.223	Alpha-Linolenic acid FA	[M+FA-H]-
18A2	A	2	171200	31.15	{278.22465}	323.223	Alpha-Linolenic acid FA	[M+FA-H]-
1B1	B	1	55860	31.15	{278.22465}	323.223	Alpha-Linolenic acid FA	[M+FA-H]-
1B2	B	2	28680	31.14	{278.22465}	323.223	Alpha-Linolenic acid FA	[M+FA-H]-
21A1	A	1	365500	31.14	{278.22465}	323.223	Alpha-Linolenic acid FA	[M+FA-H]-
21A2	A	2	52930	31.15	{278.22465}	323.223	Alpha-Linolenic acid FA	[M+FA-H]-
22B1	B	1	36250	31.14	{278.22465}	323.223	Alpha-Linolenic acid FA	[M+FA-H]-
22B2	B	2	21800	31.15	{278.22465}	323.223	Alpha-Linolenic acid FA	[M+FA-H]-
2B1	B	1	1367000	31.15	{278.22465}	323.223	Alpha-Linolenic acid FA	[M+FA-H]-
2B2	B	2	15180	31.15	{278.22465}	323.223	Alpha-Linolenic acid FA	[M+FA-H]-
3A1	A	1	1537000	31.15	{278.22465}	323.223	Alpha-Linolenic acid FA	[M+FA-H]-
3A2	A	2	215900	31.14	{278.22465}	323.223	Alpha-Linolenic acid FA	[M+FA-H]-
4A1	A	1	121700	31.15	{278.22465}	323.223	Alpha-Linolenic acid FA	[M+FA-H]-
4A2	A	2	45210	31.15	{278.22465}	323.223	Alpha-Linolenic acid FA	[M+FA-H]-
5B1	B	1	88500	31.15	{278.22465}	323.223	Alpha-Linolenic acid FA	[M+FA-H]-
5B2	B	2	11350	31.15	{278.22465}	323.223	Alpha-Linolenic acid FA	[M+FA-H]-
6A1	A	1	91010	31.19	{278.22465}	323.223	Alpha-Linolenic acid FA	[M+FA-H]-
6A2	A	2	12710	31.14	{278.22465}	323.223	Alpha-Linolenic acid FA	[M+FA-H]-
7A1	A	1	5259	31.13	{278.22465}	323.223	Alpha-Linolenic acid FA	[M+FA-H]-
7A2	A	2	27620	31.15	{278.22465}	323.223	Alpha-Linolenic acid FA	[M+FA-H]-
8A1	A	1	26780	31.15	{278.22465}	323.223	Alpha-Linolenic acid FA	[M+FA-H]-
8A2	A	2	42130	31.16	{278.22465}	323.223	Alpha-Linolenic acid FA	[M+FA-H]-
10B1	B	1	1443000	31.89	{304.24146}	303.235	Arachidonic Acid (sodium salt) (Microbiome)	[M-H]-
10B2	B	2	1503000	31.88	{304.24146}	303.235	Arachidonic Acid (sodium salt) (Microbiome)	[M-H]-
11A1	A	1	60060	31.88	{304.24146}	303.235	Arachidonic Acid (sodium salt) (Microbiome)	[M-H]-
11A2	A	2	494600	31.89	{304.24146}	303.235	Arachidonic Acid (sodium salt) (Microbiome)	[M-H]-
12A1	A	1	883400	31.88	{304.24146}	303.235	Arachidonic Acid (sodium salt) (Microbiome)	[M-H]-
12A2	A	2	288800	31.89	{304.24146}	303.235	Arachidonic Acid (sodium salt) (Microbiome)	[M-H]-
13A1	A	1	109100	31.88	{304.24146}	303.235	Arachidonic Acid (sodium salt) (Microbiome)	[M-H]-
13A2	A	2	216900	31.88	{304.24146}	303.235	Arachidonic Acid (sodium salt) (Microbiome)	[M-H]-
16A1	A	1	257300	31.89	{304.24146}	303.235	Arachidonic Acid (sodium salt) (Microbiome)	[M-H]-
16A2	A	2	363400	31.88	{304.24146}	303.235	Arachidonic Acid (sodium salt) (Microbiome)	[M-H]-
18A1	A	1	517900	31.89	{304.24146}	303.235	Arachidonic Acid (sodium salt) (Microbiome)	[M-H]-
18A2	A	2	854300	31.88	{304.24146}	303.235	Arachidonic Acid (sodium salt) (Microbiome)	[M-H]-
1B1	B	1	5680000	31.89	{304.24146}	303.235	Arachidonic Acid (sodium salt) (Microbiome)	[M-H]-
1B2	B	2	1573000	31.88	{304.24146}	303.235	Arachidonic Acid (sodium salt) (Microbiome)	[M-H]-
21A1	A	1	501500	31.88	{304.24146}	303.235	Arachidonic Acid (sodium salt) (Microbiome)	[M-H]-
21A2	A	2	292500	31.89	{304.24146}	303.235	Arachidonic Acid (sodium salt) (Microbiome)	[M-H]-
22B1	B	1	622800	31.88	{304.24146}	303.235	Arachidonic Acid (sodium salt) (Microbiome)	[M-H]-
22B2	B	2	1638000	31.89	{304.24146}	303.235	Arachidonic Acid (sodium salt) (Microbiome)	[M-H]-
2B1	B	1	287300	31.89	{304.24146}	303.235	Arachidonic Acid (sodium salt) (Microbiome)	[M-H]-
2B2	B	2	2158000	31.89	{304.24146}	303.235	Arachidonic Acid (sodium salt) (Microbiome)	[M-H]-
3A1	A	1	416400	31.89	{304.24146}	303.235	Arachidonic Acid (sodium salt) (Microbiome)	[M-H]-
3A2	A	2	271500	31.88	{304.24146}	303.235	Arachidonic Acid (sodium salt) (Microbiome)	[M-H]-
4A1	A	1	1337000	31.89	{304.24146}	303.235	Arachidonic Acid (sodium salt) (Microbiome)	[M-H]-
4A2	A	2	945300	31.89	{304.24146}	303.235	Arachidonic Acid (sodium salt) (Microbiome)	[M-H]-
5B1	B	1	337200	31.89	{304.24146}	303.235	Arachidonic Acid (sodium salt) (Microbiome)	[M-H]-
5B2	B	2	310600	31.89	{304.24146}	303.235	Arachidonic Acid (sodium salt) (Microbiome)	[M-H]-
6A1	A	1	438400	31.89	{304.24146}	303.235	Arachidonic Acid (sodium salt) (Microbiome)	[M-H]-
6A2	A	2	396700	31.88	{304.24146}	303.235	Arachidonic Acid (sodium salt) (Microbiome)	[M-H]-
7A1	A	1	193800	31.87	{304.24146}	303.235	Arachidonic Acid (sodium salt) (Microbiome)	[M-H]-
7A2	A	2	1362000	31.89	{304.24146}	303.235	Arachidonic Acid (sodium salt) (Microbiome)	[M-H]-
8A1	A	1	591300	31.88	{304.24146}	303.235	Arachidonic Acid (sodium salt) (Microbiome)	[M-H]-
8A2	A	2	1919000	31.89	{304.24146}	303.235	Arachidonic Acid (sodium salt) (Microbiome)	[M-H]-
10B1	B	1	283500	19.46	{122.03693}	121.03	Benzoic acid (NIST EL)	[M-H]-
10B2	B	2	189100	19.47	{122.03693}	121.03	Benzoic acid (NIST EL)	[M-H]-
11A1	A	1	43490	19.48	{122.03693}	121.03	Benzoic acid (NIST EL)	[M-H]-
11A2	A	2	286500	19.47	{122.03693}	121.03	Benzoic acid (NIST EL)	[M-H]-
12A1	A	1	125300	19.47	{122.03693}	121.03	Benzoic acid (NIST EL)	[M-H]-
12A2	A	2	22930	19.48	{122.03693}	121.03	Benzoic acid (NIST EL)	[M-H]-
13A1	A	1	127300	19.44	{122.03693}	121.03	Benzoic acid (NIST EL)	[M-H]-
13A2	A	2	84590	19.42	{122.03693}	121.03	Benzoic acid (NIST EL)	[M-H]-
16A1	A	1	46160	19.46	{122.03693}	121.03	Benzoic acid (NIST EL)	[M-H]-
16A2	A	2	1235000	19.45	{122.03693}	121.03	Benzoic acid (NIST EL)	[M-H]-
18A1	A	1	110700	19.47	{122.03693}	121.03	Benzoic acid (NIST EL)	[M-H]-
18A2	A	2	399600	19.46	{122.03693}	121.03	Benzoic acid (NIST EL)	[M-H]-
1B1	B	1	600700	19.48	{122.03693}	121.03	Benzoic acid (NIST EL)	[M-H]-
1B2	B	2	43500	19.47	{122.03693}	121.03	Benzoic acid (NIST EL)	[M-H]-
21A1	A	1	34790	19.49	{122.03693}	121.03	Benzoic acid (NIST EL)	[M-H]-
21A2	A	2	337700	19.46	{122.03693}	121.03	Benzoic acid (NIST EL)	[M-H]-
22B1	B	1	73390	19.49	{122.03693}	121.03	Benzoic acid (NIST EL)	[M-H]-
22B2	B	2	93090	19.48	{122.03693}	121.03	Benzoic acid (NIST EL)	[M-H]-
2B1	B	1	95160	19.44	{122.03693}	121.03	Benzoic acid (NIST EL)	[M-H]-
2B2	B	2	804900	19.5	{122.03693}	121.03	Benzoic acid (NIST EL)	[M-H]-
3A1	A	1	2696000	19.48	{122.03693}	121.03	Benzoic acid (NIST EL)	[M-H]-
3A2	A	2	21220	19.45	{122.03693}	121.03	Benzoic acid (NIST EL)	[M-H]-
4A1	A	1	542400	19.48	{122.03693}	121.03	Benzoic acid (NIST EL)	[M-H]-
4A2	A	2	42000	19.47	{122.03693}	121.03	Benzoic acid (NIST EL)	[M-H]-
5B1	B	1	57250	19.48	{122.03693}	121.03	Benzoic acid (NIST EL)	[M-H]-
5B2	B	2	43100	19.45	{122.03693}	121.03	Benzoic acid (NIST EL)	[M-H]-
6A1	A	1	84950	19.47	{122.03693}	121.03	Benzoic acid (NIST EL)	[M-H]-
6A2	A	2	190800	19.46	{122.03693}	121.03	Benzoic acid (NIST EL)	[M-H]-
7A1	A	1	160200	19.47	{122.03693}	121.03	Benzoic acid (NIST EL)	[M-H]-
7A2	A	2	93190	19.48	{122.03693}	121.03	Benzoic acid (NIST EL)	[M-H]-
8A1	A	1	171700	19.47	{122.03693}	121.03	Benzoic acid (NIST EL)	[M-H]-
8A2	A	2	587200	19.48	{122.03693}	121.03	Benzoic acid (NIST EL)	[M-H]-
10B1	B	1	1306000	3.02	{88.05297}	87.046	Butyric acid	[M-H]-
10B2	B	2	1542000	3.02	{88.05297}	87.046	Butyric acid	[M-H]-
11A1	A	1	1315000	3.02	{88.05297}	87.046	Butyric acid	[M-H]-
11A2	A	2	2112000	3.09	{88.05297}	87.046	Butyric acid	[M-H]-
12A1	A	1	2849000	2.87	{88.05297}	87.046	Butyric acid	[M-H]-
12A2	A	2	4992000	3.08	{88.05297}	87.046	Butyric acid	[M-H]-
13A1	A	1	2806000	2.97	{88.05297}	87.046	Butyric acid	[M-H]-
13A2	A	2	2035000	3.09	{88.05297}	87.046	Butyric acid	[M-H]-
16A1	A	1	2423000	3.06	{88.05297}	87.046	Butyric acid	[M-H]-
16A2	A	2	615000	2.9	{88.05297}	87.046	Butyric acid	[M-H]-
18A1	A	1	1910000	3.1	{88.05297}	87.046	Butyric acid	[M-H]-
18A2	A	2	1073000	3.01	{88.05297}	87.046	Butyric acid	[M-H]-
1B1	B	1	1545000	2.88	{88.05297}	87.046	Butyric acid	[M-H]-
1B2	B	2	1429000	3.06	{88.05297}	87.046	Butyric acid	[M-H]-
21A1	A	1	1910000	3.3	{88.05297}	87.046	Butyric acid	[M-H]-
21A2	A	2	1317000	3.01	{88.05297}	87.046	Butyric acid	[M-H]-
22B1	B	1	3705000	3.07	{88.05297}	87.046	Butyric acid	[M-H]-
22B2	B	2	3000000	3.06	{88.05297}	87.046	Butyric acid	[M-H]-
2B1	B	1	2776000	2.93	{88.05297}	87.046	Butyric acid	[M-H]-
2B2	B	2	2371000	2.93	{88.05297}	87.046	Butyric acid	[M-H]-
3A1	A	1	957900	3.06	{88.05297}	87.046	Butyric acid	[M-H]-
3A2	A	2	1854000	3.09	{88.05297}	87.046	Butyric acid	[M-H]-
4A1	A	1	2820000	3.34	{88.05297}	87.046	Butyric acid	[M-H]-
4A2	A	2	3322000	3.12	{88.05297}	87.046	Butyric acid	[M-H]-
5B1	B	1	2493000	3.1	{88.05297}	87.046	Butyric acid	[M-H]-
5B2	B	2	3242000	3	{88.05297}	87.046	Butyric acid	[M-H]-
6A1	A	1	2171000	3.05	{88.05297}	87.046	Butyric acid	[M-H]-
6A2	A	2	1130000	3.04	{88.05297}	87.046	Butyric acid	[M-H]-
7A1	A	1	1219000	3.04	{88.05297}	87.046	Butyric acid	[M-H]-
7A2	A	2	1258000	3.04	{88.05297}	87.046	Butyric acid	[M-H]-
8A1	A	1	994000	3.02	{88.05297}	87.046	Butyric acid	[M-H]-
8A2	A	2	1283000	3.06	{88.05297}	87.046	Butyric acid	[M-H]-
10B1	B	1	1799000	30.96	{466.31263}	465.306	Cholesterol sulfate	[M-H]-
10B2	B	2	1442000	30.96	{466.31263}	465.306	Cholesterol sulfate	[M-H]-
11A1	A	1	1217000	30.96	{466.31263}	465.306	Cholesterol sulfate	[M-H]-
11A2	A	2	736200	30.97	{466.31263}	465.306	Cholesterol sulfate	[M-H]-
12A1	A	1	631100	30.96	{466.31263}	465.306	Cholesterol sulfate	[M-H]-
12A2	A	2	1074000	30.96	{466.31263}	465.306	Cholesterol sulfate	[M-H]-
13A1	A	1	892900	30.96	{466.31263}	465.306	Cholesterol sulfate	[M-H]-
13A2	A	2	637700	30.96	{466.31263}	465.306	Cholesterol sulfate	[M-H]-
16A1	A	1	1335000	30.95	{466.31263}	465.306	Cholesterol sulfate	[M-H]-
16A2	A	2	854300	30.97	{466.31263}	465.306	Cholesterol sulfate	[M-H]-
18A1	A	1	455200	30.96	{466.31263}	465.306	Cholesterol sulfate	[M-H]-
18A2	A	2	2338000	30.96	{466.31263}	465.306	Cholesterol sulfate	[M-H]-
1B1	B	1	2844000	30.97	{466.31263}	465.306	Cholesterol sulfate	[M-H]-
1B2	B	2	3878000	30.95	{466.31263}	465.306	Cholesterol sulfate	[M-H]-
21A1	A	1	919600	30.96	{466.31263}	465.306	Cholesterol sulfate	[M-H]-
21A2	A	2	1423000	30.96	{466.31263}	465.306	Cholesterol sulfate	[M-H]-
22B1	B	1	266400	30.96	{466.31263}	465.306	Cholesterol sulfate	[M-H]-
22B2	B	2	538200	30.96	{466.31263}	465.306	Cholesterol sulfate	[M-H]-
2B1	B	1	1601000	30.97	{466.31263}	465.306	Cholesterol sulfate	[M-H]-
2B2	B	2	2094000	30.97	{466.31263}	465.306	Cholesterol sulfate	[M-H]-
3A1	A	1	1236000	30.97	{466.31263}	465.306	Cholesterol sulfate	[M-H]-
3A2	A	2	835900	30.96	{466.31263}	465.306	Cholesterol sulfate	[M-H]-
4A1	A	1	1075000	30.97	{466.31263}	465.306	Cholesterol sulfate	[M-H]-
4A2	A	2	1357000	30.96	{466.31263}	465.306	Cholesterol sulfate	[M-H]-
5B1	B	1	1569000	30.96	{466.31263}	465.306	Cholesterol sulfate	[M-H]-
5B2	B	2	1589000	30.97	{466.31263}	465.306	Cholesterol sulfate	[M-H]-
6A1	A	1	638200	30.96	{466.31263}	465.306	Cholesterol sulfate	[M-H]-
6A2	A	2	1413000	30.96	{466.31263}	465.306	Cholesterol sulfate	[M-H]-
7A1	A	1	1390000	30.95	{466.31263}	465.306	Cholesterol sulfate	[M-H]-
7A2	A	2	1179000	30.96	{466.31263}	465.306	Cholesterol sulfate	[M-H]-
8A1	A	1	1397000	30.96	{466.31263}	465.306	Cholesterol sulfate	[M-H]-
8A2	A	2	2381000	30.97	{466.31263}	465.306	Cholesterol sulfate	[M-H]-
10B1	B	1	10920	20.85	{408.28615}	407.279	Cholic acid	[M-H]-
10B2	B	2	914.8	21.17	{408.28615}	407.279	Cholic acid	[M-H]-
11A1	A	1	1784	21.01	{408.28615}	407.279	Cholic acid	[M-H]-
11A2	A	2	2600	21.36	{408.28615}	407.279	Cholic acid	[M-H]-
12A1	A	1	8385	20.88	{408.28615}	407.279	Cholic acid	[M-H]-
12A2	A	2	6222	21.01	{408.28615}	407.279	Cholic acid	[M-H]-
13A1	A	1	2281	21.02	{408.28615}	407.279	Cholic acid	[M-H]-
13A2	A	2	51650	20.84	{408.28615}	407.279	Cholic acid	[M-H]-
16A1	A	1	426.2	21.01	{408.28615}	407.279	Cholic acid	[M-H]-
16A2	A	2	958.5	21.18	{408.28615}	407.279	Cholic acid	[M-H]-
18A1	A	1	13860	21.02	{408.28615}	407.279	Cholic acid	[M-H]-
18A2	A	2	2901	21	{408.28615}	407.279	Cholic acid	[M-H]-
1B1	B	1	828900	20.88	{408.28615}	407.279	Cholic acid	[M-H]-
1B2	B	2	99350	20.86	{408.28615}	407.279	Cholic acid	[M-H]-
21A1	A	1	8783	20.88	{408.28615}	407.279	Cholic acid	[M-H]-
21A2	A	2	9293	21.01	{408.28615}	407.279	Cholic acid	[M-H]-
22B1	B	1	3125	21	{408.28615}	407.279	Cholic acid	[M-H]-
22B2	B	2	329.7	20.86	{408.28615}	407.279	Cholic acid	[M-H]-
2B1	B	1	31640	21.01	{408.28615}	407.279	Cholic acid	[M-H]-
2B2	B	2	207300	20.88	{408.28615}	407.279	Cholic acid	[M-H]-
3A1	A	1	9516	21.04	{408.28615}	407.279	Cholic acid	[M-H]-
3A2	A	2	4934	20.86	{408.28615}	407.279	Cholic acid	[M-H]-
4A1	A	1	37590	20.85	{408.28615}	407.279	Cholic acid	[M-H]-
4A2	A	2	43530	20.85	{408.28615}	407.279	Cholic acid	[M-H]-
5B1	B	1	908.6	21.19	{408.28615}	407.279	Cholic acid	[M-H]-
5B2	B	2	5298	21.18	{408.28615}	407.279	Cholic acid	[M-H]-
6A1	A	1	N/A	N/A	{408.28615}	407.279	Cholic acid	[M-H]-
6A2	A	2	3179	21.02	{408.28615}	407.279	Cholic acid	[M-H]-
7A1	A	1	1883	21.01	{408.28615}	407.279	Cholic acid	[M-H]-
7A2	A	2	572.2	21.27	{408.28615}	407.279	Cholic acid	[M-H]-
8A1	A	1	25280	20.85	{408.28615}	407.279	Cholic acid	[M-H]-
8A2	A	2	27530	20.86	{408.28615}	407.279	Cholic acid	[M-H]-
10B1	B	1	576000	31.53	{328.24071}	327.234	cis-4,7,10,13,16,19-Docosahexaenoic acid (NIST EL)	[M-H]-
10B2	B	2	1296000	31.53	{328.24071}	327.234	cis-4,7,10,13,16,19-Docosahexaenoic acid (NIST EL)	[M-H]-
11A1	A	1	20140	31.53	{328.24071}	327.234	cis-4,7,10,13,16,19-Docosahexaenoic acid (NIST EL)	[M-H]-
11A2	A	2	139400	31.54	{328.24071}	327.234	cis-4,7,10,13,16,19-Docosahexaenoic acid (NIST EL)	[M-H]-
12A1	A	1	358200	31.52	{328.24071}	327.234	cis-4,7,10,13,16,19-Docosahexaenoic acid (NIST EL)	[M-H]-
12A2	A	2	121100	31.52	{328.24071}	327.234	cis-4,7,10,13,16,19-Docosahexaenoic acid (NIST EL)	[M-H]-
13A1	A	1	47690	31.52	{328.24071}	327.234	cis-4,7,10,13,16,19-Docosahexaenoic acid (NIST EL)	[M-H]-
13A2	A	2	87000	31.53	{328.24071}	327.234	cis-4,7,10,13,16,19-Docosahexaenoic acid (NIST EL)	[M-H]-
16A1	A	1	106100	31.53	{328.24071}	327.234	cis-4,7,10,13,16,19-Docosahexaenoic acid (NIST EL)	[M-H]-
16A2	A	2	163000	31.53	{328.24071}	327.234	cis-4,7,10,13,16,19-Docosahexaenoic acid (NIST EL)	[M-H]-
18A1	A	1	424100	31.53	{328.24071}	327.234	cis-4,7,10,13,16,19-Docosahexaenoic acid (NIST EL)	[M-H]-
18A2	A	2	322100	31.52	{328.24071}	327.234	cis-4,7,10,13,16,19-Docosahexaenoic acid (NIST EL)	[M-H]-
1B1	B	1	3646000	31.54	{328.24071}	327.234	cis-4,7,10,13,16,19-Docosahexaenoic acid (NIST EL)	[M-H]-
1B2	B	2	2123000	31.52	{328.24071}	327.234	cis-4,7,10,13,16,19-Docosahexaenoic acid (NIST EL)	[M-H]-
21A1	A	1	241700	31.52	{328.24071}	327.234	cis-4,7,10,13,16,19-Docosahexaenoic acid (NIST EL)	[M-H]-
21A2	A	2	108200	31.54	{328.24071}	327.234	cis-4,7,10,13,16,19-Docosahexaenoic acid (NIST EL)	[M-H]-
22B1	B	1	302600	31.53	{328.24071}	327.234	cis-4,7,10,13,16,19-Docosahexaenoic acid (NIST EL)	[M-H]-
22B2	B	2	380300	31.53	{328.24071}	327.234	cis-4,7,10,13,16,19-Docosahexaenoic acid (NIST EL)	[M-H]-
2B1	B	1	167200	31.54	{328.24071}	327.234	cis-4,7,10,13,16,19-Docosahexaenoic acid (NIST EL)	[M-H]-
2B2	B	2	6303000	31.54	{328.24071}	327.234	cis-4,7,10,13,16,19-Docosahexaenoic acid (NIST EL)	[M-H]-
3A1	A	1	160500	31.54	{328.24071}	327.234	cis-4,7,10,13,16,19-Docosahexaenoic acid (NIST EL)	[M-H]-
3A2	A	2	276100	31.53	{328.24071}	327.234	cis-4,7,10,13,16,19-Docosahexaenoic acid (NIST EL)	[M-H]-
4A1	A	1	2525000	31.54	{328.24071}	327.234	cis-4,7,10,13,16,19-Docosahexaenoic acid (NIST EL)	[M-H]-
4A2	A	2	912900	31.53	{328.24071}	327.234	cis-4,7,10,13,16,19-Docosahexaenoic acid (NIST EL)	[M-H]-
5B1	B	1	169000	31.54	{328.24071}	327.234	cis-4,7,10,13,16,19-Docosahexaenoic acid (NIST EL)	[M-H]-
5B2	B	2	127300	31.53	{328.24071}	327.234	cis-4,7,10,13,16,19-Docosahexaenoic acid (NIST EL)	[M-H]-
6A1	A	1	184600	31.53	{328.24071}	327.234	cis-4,7,10,13,16,19-Docosahexaenoic acid (NIST EL)	[M-H]-
6A2	A	2	144800	31.53	{328.24071}	327.234	cis-4,7,10,13,16,19-Docosahexaenoic acid (NIST EL)	[M-H]-
7A1	A	1	89210	31.51	{328.24071}	327.234	cis-4,7,10,13,16,19-Docosahexaenoic acid (NIST EL)	[M-H]-
7A2	A	2	367800	31.54	{328.24071}	327.234	cis-4,7,10,13,16,19-Docosahexaenoic acid (NIST EL)	[M-H]-
8A1	A	1	7271000	31.53	{328.24071}	327.234	cis-4,7,10,13,16,19-Docosahexaenoic acid (NIST EL)	[M-H]-
8A2	A	2	3448000	31.54	{328.24071}	327.234	cis-4,7,10,13,16,19-Docosahexaenoic acid (NIST EL)	[M-H]-
10B1	B	1	492700	32.68	{306.25635}	305.25	cis-5,8,11-Eicosatrienoic acid (NIST EL)	[M-H]-
10B2	B	2	321900	32.66	{306.25635}	305.25	cis-5,8,11-Eicosatrienoic acid (NIST EL)	[M-H]-
11A1	A	1	5573	32.67	{306.25635}	305.25	cis-5,8,11-Eicosatrienoic acid (NIST EL)	[M-H]-
11A2	A	2	105600	32.67	{306.25635}	305.25	cis-5,8,11-Eicosatrienoic acid (NIST EL)	[M-H]-
12A1	A	1	235200	32.68	{306.25635}	305.25	cis-5,8,11-Eicosatrienoic acid (NIST EL)	[M-H]-
12A2	A	2	83430	32.68	{306.25635}	305.25	cis-5,8,11-Eicosatrienoic acid (NIST EL)	[M-H]-
13A1	A	1	646900	32.66	{306.25635}	305.25	cis-5,8,11-Eicosatrienoic acid (NIST EL)	[M-H]-
13A2	A	2	344800	32.67	{306.25635}	305.25	cis-5,8,11-Eicosatrienoic acid (NIST EL)	[M-H]-
16A1	A	1	15230	32.68	{306.25635}	305.25	cis-5,8,11-Eicosatrienoic acid (NIST EL)	[M-H]-
16A2	A	2	23710	32.68	{306.25635}	305.25	cis-5,8,11-Eicosatrienoic acid (NIST EL)	[M-H]-
18A1	A	1	129300	32.67	{306.25635}	305.25	cis-5,8,11-Eicosatrienoic acid (NIST EL)	[M-H]-
18A2	A	2	65870	32.68	{306.25635}	305.25	cis-5,8,11-Eicosatrienoic acid (NIST EL)	[M-H]-
1B1	B	1	602800	32.66	{306.25635}	305.25	cis-5,8,11-Eicosatrienoic acid (NIST EL)	[M-H]-
1B2	B	2	800500	32.66	{306.25635}	305.25	cis-5,8,11-Eicosatrienoic acid (NIST EL)	[M-H]-
21A1	A	1	44720	32.66	{306.25635}	305.25	cis-5,8,11-Eicosatrienoic acid (NIST EL)	[M-H]-
21A2	A	2	19510	32.67	{306.25635}	305.25	cis-5,8,11-Eicosatrienoic acid (NIST EL)	[M-H]-
22B1	B	1	73450	32.44	{306.25635}	305.25	cis-5,8,11-Eicosatrienoic acid (NIST EL)	[M-H]-
22B2	B	2	105400	32.68	{306.25635}	305.25	cis-5,8,11-Eicosatrienoic acid (NIST EL)	[M-H]-
2B1	B	1	25630	32.69	{306.25635}	305.25	cis-5,8,11-Eicosatrienoic acid (NIST EL)	[M-H]-
2B2	B	2	416600	32.68	{306.25635}	305.25	cis-5,8,11-Eicosatrienoic acid (NIST EL)	[M-H]-
3A1	A	1	63480	32.68	{306.25635}	305.25	cis-5,8,11-Eicosatrienoic acid (NIST EL)	[M-H]-
3A2	A	2	274200	32.68	{306.25635}	305.25	cis-5,8,11-Eicosatrienoic acid (NIST EL)	[M-H]-
4A1	A	1	183700	32.68	{306.25635}	305.25	cis-5,8,11-Eicosatrienoic acid (NIST EL)	[M-H]-
4A2	A	2	139400	32.68	{306.25635}	305.25	cis-5,8,11-Eicosatrienoic acid (NIST EL)	[M-H]-
5B1	B	1	527600	32.68	{306.25635}	305.25	cis-5,8,11-Eicosatrienoic acid (NIST EL)	[M-H]-
5B2	B	2	370500	32.68	{306.25635}	305.25	cis-5,8,11-Eicosatrienoic acid (NIST EL)	[M-H]-
6A1	A	1	21630	32.68	{306.25635}	305.25	cis-5,8,11-Eicosatrienoic acid (NIST EL)	[M-H]-
6A2	A	2	28370	32.68	{306.25635}	305.25	cis-5,8,11-Eicosatrienoic acid (NIST EL)	[M-H]-
7A1	A	1	32390	32.65	{306.25635}	305.25	cis-5,8,11-Eicosatrienoic acid (NIST EL)	[M-H]-
7A2	A	2	118000	32.68	{306.25635}	305.25	cis-5,8,11-Eicosatrienoic acid (NIST EL)	[M-H]-
8A1	A	1	461600	32.67	{306.25635}	305.25	cis-5,8,11-Eicosatrienoic acid (NIST EL)	[M-H]-
8A2	A	2	934600	32.68	{306.25635}	305.25	cis-5,8,11-Eicosatrienoic acid (NIST EL)	[M-H]-
10B1	B	1	197700	31.84	{254.22401}	253.217	cis-7-Hexadecenoic acid (NIST EL)	[M-H]-
10B2	B	2	138300	31.81	{254.22401}	253.217	cis-7-Hexadecenoic acid (NIST EL)	[M-H]-
11A1	A	1	36080	31.83	{254.22401}	253.217	cis-7-Hexadecenoic acid (NIST EL)	[M-H]-
11A2	A	2	109300	31.85	{254.22401}	253.217	cis-7-Hexadecenoic acid (NIST EL)	[M-H]-
12A1	A	1	64690	31.81	{254.22401}	253.217	cis-7-Hexadecenoic acid (NIST EL)	[M-H]-
12A2	A	2	80920	31.83	{254.22401}	253.217	cis-7-Hexadecenoic acid (NIST EL)	[M-H]-
13A1	A	1	110000	31.83	{254.22401}	253.217	cis-7-Hexadecenoic acid (NIST EL)	[M-H]-
13A2	A	2	81530	31.83	{254.22401}	253.217	cis-7-Hexadecenoic acid (NIST EL)	[M-H]-
16A1	A	1	239500	31.82	{254.22401}	253.217	cis-7-Hexadecenoic acid (NIST EL)	[M-H]-
16A2	A	2	64430	31.83	{254.22401}	253.217	cis-7-Hexadecenoic acid (NIST EL)	[M-H]-
18A1	A	1	19640	31.84	{254.22401}	253.217	cis-7-Hexadecenoic acid (NIST EL)	[M-H]-
18A2	A	2	325300	31.83	{254.22401}	253.217	cis-7-Hexadecenoic acid (NIST EL)	[M-H]-
1B1	B	1	349200	31.84	{254.22401}	253.217	cis-7-Hexadecenoic acid (NIST EL)	[M-H]-
1B2	B	2	202000	31.83	{254.22401}	253.217	cis-7-Hexadecenoic acid (NIST EL)	[M-H]-
21A1	A	1	57660	31.82	{254.22401}	253.217	cis-7-Hexadecenoic acid (NIST EL)	[M-H]-
21A2	A	2	84470	31.84	{254.22401}	253.217	cis-7-Hexadecenoic acid (NIST EL)	[M-H]-
22B1	B	1	37770	31.82	{254.22401}	253.217	cis-7-Hexadecenoic acid (NIST EL)	[M-H]-
22B2	B	2	259300	31.82	{254.22401}	253.217	cis-7-Hexadecenoic acid (NIST EL)	[M-H]-
2B1	B	1	28540	31.83	{254.22401}	253.217	cis-7-Hexadecenoic acid (NIST EL)	[M-H]-
2B2	B	2	139800	31.84	{254.22401}	253.217	cis-7-Hexadecenoic acid (NIST EL)	[M-H]-
3A1	A	1	83710	31.84	{254.22401}	253.217	cis-7-Hexadecenoic acid (NIST EL)	[M-H]-
3A2	A	2	60770	31.84	{254.22401}	253.217	cis-7-Hexadecenoic acid (NIST EL)	[M-H]-
4A1	A	1	91010	31.84	{254.22401}	253.217	cis-7-Hexadecenoic acid (NIST EL)	[M-H]-
4A2	A	2	132500	31.84	{254.22401}	253.217	cis-7-Hexadecenoic acid (NIST EL)	[M-H]-
5B1	B	1	86390	31.84	{254.22401}	253.217	cis-7-Hexadecenoic acid (NIST EL)	[M-H]-
5B2	B	2	268200	31.82	{254.22401}	253.217	cis-7-Hexadecenoic acid (NIST EL)	[M-H]-
6A1	A	1	60110	31.84	{254.22401}	253.217	cis-7-Hexadecenoic acid (NIST EL)	[M-H]-
6A2	A	2	86140	31.82	{254.22401}	253.217	cis-7-Hexadecenoic acid (NIST EL)	[M-H]-
7A1	A	1	9859	31.81	{254.22401}	253.217	cis-7-Hexadecenoic acid (NIST EL)	[M-H]-
7A2	A	2	49380	31.84	{254.22401}	253.217	cis-7-Hexadecenoic acid (NIST EL)	[M-H]-
8A1	A	1	82500	31.83	{254.22401}	253.217	cis-7-Hexadecenoic acid (NIST EL)	[M-H]-
8A2	A	2	323600	31.83	{254.22401}	253.217	cis-7-Hexadecenoic acid (NIST EL)	[M-H]-
10B1	B	1	190300	2.07	{175.09480}	176.102	Citrulline	[M+H]+
10B2	B	2	112100	2.08	{175.09480}	176.102	Citrulline	[M+H]+
11A1	A	1	57310	2.07	{175.09480}	176.102	Citrulline	[M+H]+
11A2	A	2	96270	2.1	{175.09480}	176.102	Citrulline	[M+H]+
12A1	A	1	153500	2.07	{175.09480}	176.102	Citrulline	[M+H]+
12A2	A	2	56280	2.07	{175.09480}	176.102	Citrulline	[M+H]+
13A1	A	1	104000	2.09	{175.09480}	176.102	Citrulline	[M+H]+
13A2	A	2	52680	2.11	{175.09480}	176.102	Citrulline	[M+H]+
16A1	A	1	47800	2.09	{175.09480}	176.102	Citrulline	[M+H]+
16A2	A	2	98940	2.09	{175.09480}	176.102	Citrulline	[M+H]+
18A1	A	1	50240	2.08	{175.09480}	176.102	Citrulline	[M+H]+
18A2	A	2	14210	2.07	{175.09480}	176.102	Citrulline	[M+H]+
1B1	B	1	70120	2.07	{175.09480}	176.102	Citrulline	[M+H]+
1B2	B	2	110100	2.06	{175.09480}	176.102	Citrulline	[M+H]+
21A1	A	1	79680	2.06	{175.09480}	176.102	Citrulline	[M+H]+
21A2	A	2	78550	2.07	{175.09480}	176.102	Citrulline	[M+H]+
22B1	B	1	85430	2.07	{175.09480}	176.102	Citrulline	[M+H]+
22B2	B	2	50720	2.07	{175.09480}	176.102	Citrulline	[M+H]+
2B1	B	1	98180	2.09	{175.09480}	176.102	Citrulline	[M+H]+
2B2	B	2	47850	2.07	{175.09480}	176.102	Citrulline	[M+H]+
3A1	A	1	97630	2.07	{175.09480}	176.102	Citrulline	[M+H]+
3A2	A	2	108600	2.07	{175.09480}	176.102	Citrulline	[M+H]+
4A1	A	1	35980	2.07	{175.09480}	176.102	Citrulline	[M+H]+
4A2	A	2	22900	2.07	{175.09480}	176.102	Citrulline	[M+H]+
5B1	B	1	42610	2.07	{175.09480}	176.102	Citrulline	[M+H]+
5B2	B	2	108900	2.09	{175.09480}	176.102	Citrulline	[M+H]+
6A1	A	1	75080	2.08	{175.09480}	176.102	Citrulline	[M+H]+
6A2	A	2	25930	2.07	{175.09480}	176.102	Citrulline	[M+H]+
7A1	A	1	83060	2.07	{175.09480}	176.102	Citrulline	[M+H]+
7A2	A	2	90980	2.07	{175.09480}	176.102	Citrulline	[M+H]+
8A1	A	1	46700	2.07	{175.09480}	176.102	Citrulline	[M+H]+
8A2	A	2	46950	2.07	{175.09480}	176.102	Citrulline	[M+H]+
10B1	B	1	854300	2.08	{175.09567}	174.089	Citrulline	[M-H]-
10B2	B	2	525900	2.09	{175.09567}	174.089	Citrulline	[M-H]-
11A1	A	1	258700	2.09	{175.09567}	174.089	Citrulline	[M-H]-
11A2	A	2	396000	2.11	{175.09567}	174.089	Citrulline	[M-H]-
12A1	A	1	592000	2.09	{175.09567}	174.089	Citrulline	[M-H]-
12A2	A	2	213100	2.09	{175.09567}	174.089	Citrulline	[M-H]-
13A1	A	1	361700	2.12	{175.09567}	174.089	Citrulline	[M-H]-
13A2	A	2	92250	2.12	{175.09567}	174.089	Citrulline	[M-H]-
16A1	A	1	186000	2.09	{175.09567}	174.089	Citrulline	[M-H]-
16A2	A	2	379900	2.12	{175.09567}	174.089	Citrulline	[M-H]-
18A1	A	1	171100	2.1	{175.09567}	174.089	Citrulline	[M-H]-
18A2	A	2	51360	2.09	{175.09567}	174.089	Citrulline	[M-H]-
1B1	B	1	272500	2.1	{175.09567}	174.089	Citrulline	[M-H]-
1B2	B	2	407000	2.08	{175.09567}	174.089	Citrulline	[M-H]-
21A1	A	1	298800	2.09	{175.09567}	174.089	Citrulline	[M-H]-
21A2	A	2	249000	2.09	{175.09567}	174.089	Citrulline	[M-H]-
22B1	B	1	351300	2.08	{175.09567}	174.089	Citrulline	[M-H]-
22B2	B	2	184900	2.08	{175.09567}	174.089	Citrulline	[M-H]-
2B1	B	1	393400	2.11	{175.09567}	174.089	Citrulline	[M-H]-
2B2	B	2	150800	2.09	{175.09567}	174.089	Citrulline	[M-H]-
3A1	A	1	403900	2.09	{175.09567}	174.089	Citrulline	[M-H]-
3A2	A	2	336700	2.09	{175.09567}	174.089	Citrulline	[M-H]-
4A1	A	1	181200	2.09	{175.09567}	174.089	Citrulline	[M-H]-
4A2	A	2	76970	2.09	{175.09567}	174.089	Citrulline	[M-H]-
5B1	B	1	157800	2.09	{175.09567}	174.089	Citrulline	[M-H]-
5B2	B	2	411600	2.12	{175.09567}	174.089	Citrulline	[M-H]-
6A1	A	1	243600	2.08	{175.09567}	174.089	Citrulline	[M-H]-
6A2	A	2	114000	2.08	{175.09567}	174.089	Citrulline	[M-H]-
7A1	A	1	308900	2.09	{175.09567}	174.089	Citrulline	[M-H]-
7A2	A	2	344800	2.09	{175.09567}	174.089	Citrulline	[M-H]-
8A1	A	1	209800	2.09	{175.09567}	174.089	Citrulline	[M-H]-
8A2	A	2	227100	2.09	{175.09567}	174.089	Citrulline	[M-H]-
10B1	B	1	1072	25.91	{368.12625}	369.133	Curcumin (NIST EL)	[M+H]+
10B2	B	2	993.5	25.92	{368.12625}	369.133	Curcumin (NIST EL)	[M+H]+
11A1	A	1	N/A	N/A	{368.12625}	369.133	Curcumin (NIST EL)	[M+H]+
11A2	A	2	894.5	25.91	{368.12625}	369.133	Curcumin (NIST EL)	[M+H]+
12A1	A	1	2095	26.02	{368.12625}	369.133	Curcumin (NIST EL)	[M+H]+
12A2	A	2	1767	25.92	{368.12625}	369.133	Curcumin (NIST EL)	[M+H]+
13A1	A	1	3178	25.93	{368.12625}	369.133	Curcumin (NIST EL)	[M+H]+
13A2	A	2	928.3	25.89	{368.12625}	369.133	Curcumin (NIST EL)	[M+H]+
16A1	A	1	N/A	N/A	{368.12625}	369.133	Curcumin (NIST EL)	[M+H]+
16A2	A	2	2387	26.01	{368.12625}	369.133	Curcumin (NIST EL)	[M+H]+
18A1	A	1	1291	25.93	{368.12625}	369.133	Curcumin (NIST EL)	[M+H]+
18A2	A	2	917.8	25.92	{368.12625}	369.133	Curcumin (NIST EL)	[M+H]+
1B1	B	1	807.1	25.9	{368.12625}	369.133	Curcumin (NIST EL)	[M+H]+
1B2	B	2	1173	25.91	{368.12625}	369.133	Curcumin (NIST EL)	[M+H]+
21A1	A	1	9186	26.02	{368.12625}	369.133	Curcumin (NIST EL)	[M+H]+
21A2	A	2	709.7	26.08	{368.12625}	369.133	Curcumin (NIST EL)	[M+H]+
22B1	B	1	713.4	25.95	{368.12625}	369.133	Curcumin (NIST EL)	[M+H]+
22B2	B	2	732.7	25.87	{368.12625}	369.133	Curcumin (NIST EL)	[M+H]+
2B1	B	1	1241	25.97	{368.12625}	369.133	Curcumin (NIST EL)	[M+H]+
2B2	B	2	900.6	25.95	{368.12625}	369.133	Curcumin (NIST EL)	[M+H]+
3A1	A	1	764.3	25.94	{368.12625}	369.133	Curcumin (NIST EL)	[M+H]+
3A2	A	2	3954000	26.01	{368.12625}	369.133	Curcumin (NIST EL)	[M+H]+
4A1	A	1	606.2	26.04	{368.12625}	369.133	Curcumin (NIST EL)	[M+H]+
4A2	A	2	3573	26.07	{368.12625}	369.133	Curcumin (NIST EL)	[M+H]+
5B1	B	1	6890	26.04	{368.12625}	369.133	Curcumin (NIST EL)	[M+H]+
5B2	B	2	1300	25.93	{368.12625}	369.133	Curcumin (NIST EL)	[M+H]+
6A1	A	1	7147	26.07	{368.12625}	369.133	Curcumin (NIST EL)	[M+H]+
6A2	A	2	1382	26.07	{368.12625}	369.133	Curcumin (NIST EL)	[M+H]+
7A1	A	1	53020	26.02	{368.12625}	369.133	Curcumin (NIST EL)	[M+H]+
7A2	A	2	1391	26.07	{368.12625}	369.133	Curcumin (NIST EL)	[M+H]+
8A1	A	1	10370	26.03	{368.12625}	369.133	Curcumin (NIST EL)	[M+H]+
8A2	A	2	6940	26.06	{368.12625}	369.133	Curcumin (NIST EL)	[M+H]+
10B1	B	1	322400	1.66	{148.03727}	147.031	D-(−)-Citramalic acid lithium salt (Microbiome)	[M-H]-
10B2	B	2	258700	1.66	{148.03727}	147.031	D-(−)-Citramalic acid lithium salt (Microbiome)	[M-H]-
11A1	A	1	181700	1.66	{148.03727}	147.031	D-(−)-Citramalic acid lithium salt (Microbiome)	[M-H]-
11A2	A	2	199400	1.69	{148.03727}	147.031	D-(−)-Citramalic acid lithium salt (Microbiome)	[M-H]-
12A1	A	1	229100	1.67	{148.03727}	147.031	D-(−)-Citramalic acid lithium salt (Microbiome)	[M-H]-
12A2	A	2	127200	1.67	{148.03727}	147.031	D-(−)-Citramalic acid lithium salt (Microbiome)	[M-H]-
13A1	A	1	210800	1.65	{148.03727}	147.031	D-(−)-Citramalic acid lithium salt (Microbiome)	[M-H]-
13A2	A	2	390900	1.67	{148.03727}	147.031	D-(−)-Citramalic acid lithium salt (Microbiome)	[M-H]-
16A1	A	1	110800	1.65	{148.03727}	147.031	D-(−)-Citramalic acid lithium salt (Microbiome)	[M-H]-
16A2	A	2	325500	1.63	{148.03727}	147.031	D-(−)-Citramalic acid lithium salt (Microbiome)	[M-H]-
18A1	A	1	88370	1.66	{148.03727}	147.031	D-(−)-Citramalic acid lithium salt (Microbiome)	[M-H]-
18A2	A	2	101800	1.67	{148.03727}	147.031	D-(−)-Citramalic acid lithium salt (Microbiome)	[M-H]-
1B1	B	1	76320	1.69	{148.03727}	147.031	D-(−)-Citramalic acid lithium salt (Microbiome)	[M-H]-
1B2	B	2	171600	1.66	{148.03727}	147.031	D-(−)-Citramalic acid lithium salt (Microbiome)	[M-H]-
21A1	A	1	115100	1.69	{148.03727}	147.031	D-(−)-Citramalic acid lithium salt (Microbiome)	[M-H]-
21A2	A	2	144300	1.67	{148.03727}	147.031	D-(−)-Citramalic acid lithium salt (Microbiome)	[M-H]-
22B1	B	1	102300	1.67	{148.03727}	147.031	D-(−)-Citramalic acid lithium salt (Microbiome)	[M-H]-
22B2	B	2	105900	1.69	{148.03727}	147.031	D-(−)-Citramalic acid lithium salt (Microbiome)	[M-H]-
2B1	B	1	132900	1.64	{148.03727}	147.031	D-(−)-Citramalic acid lithium salt (Microbiome)	[M-H]-
2B2	B	2	53060	1.72	{148.03727}	147.031	D-(−)-Citramalic acid lithium salt (Microbiome)	[M-H]-
3A1	A	1	238000	1.67	{148.03727}	147.031	D-(−)-Citramalic acid lithium salt (Microbiome)	[M-H]-
3A2	A	2	347800	1.66	{148.03727}	147.031	D-(−)-Citramalic acid lithium salt (Microbiome)	[M-H]-
4A1	A	1	509300	1.66	{148.03727}	147.031	D-(−)-Citramalic acid lithium salt (Microbiome)	[M-H]-
4A2	A	2	403600	1.65	{148.03727}	147.031	D-(−)-Citramalic acid lithium salt (Microbiome)	[M-H]-
5B1	B	1	183900	1.66	{148.03727}	147.031	D-(−)-Citramalic acid lithium salt (Microbiome)	[M-H]-
5B2	B	2	152200	1.66	{148.03727}	147.031	D-(−)-Citramalic acid lithium salt (Microbiome)	[M-H]-
6A1	A	1	98150	1.67	{148.03727}	147.031	D-(−)-Citramalic acid lithium salt (Microbiome)	[M-H]-
6A2	A	2	282500	1.66	{148.03727}	147.031	D-(−)-Citramalic acid lithium salt (Microbiome)	[M-H]-
7A1	A	1	384900	1.66	{148.03727}	147.031	D-(−)-Citramalic acid lithium salt (Microbiome)	[M-H]-
7A2	A	2	298900	1.67	{148.03727}	147.031	D-(−)-Citramalic acid lithium salt (Microbiome)	[M-H]-
8A1	A	1	356500	1.66	{148.03727}	147.031	D-(−)-Citramalic acid lithium salt (Microbiome)	[M-H]-
8A2	A	2	536400	1.67	{148.03727}	147.031	D-(−)-Citramalic acid lithium salt (Microbiome)	[M-H]-
10B1	B	1	1695	21.72	{254.05779}	255.065	Daidzein (Microbiome)	[M+H]+
10B2	B	2	138500	21.76	{254.05779}	255.065	Daidzein (Microbiome)	[M+H]+
11A1	A	1	72000	21.77	{254.05779}	255.065	Daidzein (Microbiome)	[M+H]+
11A2	A	2	170600	21.74	{254.05779}	255.065	Daidzein (Microbiome)	[M+H]+
12A1	A	1	536600	21.73	{254.05779}	255.065	Daidzein (Microbiome)	[M+H]+
12A2	A	2	13280	21.75	{254.05779}	255.065	Daidzein (Microbiome)	[M+H]+
13A1	A	1	68660	21.74	{254.05779}	255.065	Daidzein (Microbiome)	[M+H]+
13A2	A	2	350300	21.73	{254.05779}	255.065	Daidzein (Microbiome)	[M+H]+
16A1	A	1	279900	21.76	{254.05779}	255.065	Daidzein (Microbiome)	[M+H]+
16A2	A	2	145000	21.73	{254.05779}	255.065	Daidzein (Microbiome)	[M+H]+
18A1	A	1	1771	21.74	{254.05779}	255.065	Daidzein (Microbiome)	[M+H]+
18A2	A	2	30180	21.73	{254.05779}	255.065	Daidzein (Microbiome)	[M+H]+
1B1	B	1	13380	21.74	{254.05779}	255.065	Daidzein (Microbiome)	[M+H]+
1B2	B	2	2361	21.74	{254.05779}	255.065	Daidzein (Microbiome)	[M+H]+
21A1	A	1	8279	21.74	{254.05779}	255.065	Daidzein (Microbiome)	[M+H]+
21A2	A	2	56910	21.76	{254.05779}	255.065	Daidzein (Microbiome)	[M+H]+
22B1	B	1	8375	21.77	{254.05779}	255.065	Daidzein (Microbiome)	[M+H]+
22B2	B	2	4357	21.71	{254.05779}	255.065	Daidzein (Microbiome)	[M+H]+
2B1	B	1	2781	21.76	{254.05779}	255.065	Daidzein (Microbiome)	[M+H]+
2B2	B	2	82160	21.76	{254.05779}	255.065	Daidzein (Microbiome)	[M+H]+
3A1	A	1	1789	21.74	{254.05779}	255.065	Daidzein (Microbiome)	[M+H]+
3A2	A	2	6804	21.73	{254.05779}	255.065	Daidzein (Microbiome)	[M+H]+
4A1	A	1	88250	21.73	{254.05779}	255.065	Daidzein (Microbiome)	[M+H]+
4A2	A	2	493800	21.77	{254.05779}	255.065	Daidzein (Microbiome)	[M+H]+
5B1	B	1	996400	21.75	{254.05779}	255.065	Daidzein (Microbiome)	[M+H]+
5B2	B	2	97560	21.71	{254.05779}	255.065	Daidzein (Microbiome)	[M+H]+
6A1	A	1	3015	21.77	{254.05779}	255.065	Daidzein (Microbiome)	[M+H]+
6A2	A	2	1164	21.77	{254.05779}	255.065	Daidzein (Microbiome)	[M+H]+
7A1	A	1	4304	21.73	{254.05779}	255.065	Daidzein (Microbiome)	[M+H]+
7A2	A	2	57500	21.79	{254.05779}	255.065	Daidzein (Microbiome)	[M+H]+
8A1	A	1	16850	21.74	{254.05779}	255.065	Daidzein (Microbiome)	[M+H]+
8A2	A	2	8017	21.78	{254.05779}	255.065	Daidzein (Microbiome)	[M+H]+
10B1	B	1	4001	21.74	{254.05888}	253.052	Daidzein (Microbiome)	[M-H]-
10B2	B	2	647500	21.76	{254.05888}	253.052	Daidzein (Microbiome)	[M-H]-
11A1	A	1	235600	21.75	{254.05888}	253.052	Daidzein (Microbiome)	[M-H]-
11A2	A	2	678500	21.75	{254.05888}	253.052	Daidzein (Microbiome)	[M-H]-
12A1	A	1	2369000	21.77	{254.05888}	253.052	Daidzein (Microbiome)	[M-H]-
12A2	A	2	35660	21.76	{254.05888}	253.052	Daidzein (Microbiome)	[M-H]-
13A1	A	1	235600	21.75	{254.05888}	253.052	Daidzein (Microbiome)	[M-H]-
13A2	A	2	1931000	21.73	{254.05888}	253.052	Daidzein (Microbiome)	[M-H]-
16A1	A	1	1247000	21.75	{254.05888}	253.052	Daidzein (Microbiome)	[M-H]-
16A2	A	2	719600	21.76	{254.05888}	253.052	Daidzein (Microbiome)	[M-H]-
18A1	A	1	4295	21.75	{254.05888}	253.052	Daidzein (Microbiome)	[M-H]-
18A2	A	2	121700	21.74	{254.05888}	253.052	Daidzein (Microbiome)	[M-H]-
1B1	B	1	32330	21.76	{254.05888}	253.052	Daidzein (Microbiome)	[M-H]-
1B2	B	2	3915	21.75	{254.05888}	253.052	Daidzein (Microbiome)	[M-H]-
21A1	A	1	22970	21.76	{254.05888}	253.052	Daidzein (Microbiome)	[M-H]-
[truncated: 3,089 more rows]
